# Supplementary material for: Crystal bending in triple-Laue X-ray interferometry. Part I. Theory
Source: J Appl Crystallogr. 2023 May 12;56(Pt 3):707–15. doi: 10.1107/S1600576723002844 (PMC10241058; doi:10.1107/S1600576723002844)
Supplement: Supplementary file 1 [file j-56-00707-sup1.txt]

(* Content-type: application/vnd.wolfram.mathematica *)

(*** Wolfram Notebook File ***)
(* http://www.wolfram.com/nb *)

(* CreatedBy='Mathematica 13.0' *)

(*CacheID: 234*)
(* Internal cache information:
NotebookFileLineBreakTest
NotebookFileLineBreakTest
NotebookDataPosition[       158,          7]
NotebookDataLength[    269465,       6583]
NotebookOptionsPosition[    256144,       6367]
NotebookOutlinePosition[    256583,       6384]
CellTagsIndexPosition[    256540,       6381]
WindowFrame->Normal*)

(* Beginning of Notebook Content *)
Notebook[{

Cell[CellGroupData[{
Cell["\<\
Crystal bending in triple-Laue x-ray interferometry
Part I: Theory\
\>", "Title",
 CellChangeTimes->{
  3.8166050131233125`*^9, {3.8166057000284014`*^9, 3.81660570134984*^9}, {
   3.8180727342592993`*^9, 3.8180727785280457`*^9}, 3.8250783878192854`*^9, {
   3.8255636244644995`*^9, 3.82556362674436*^9}, {3.837063133166522*^9, 
   3.837063134732893*^9}, {3.8466898848333263`*^9, 3.8466898875726285`*^9}, {
   3.8725054284385204`*^9, 3.872505438954291*^9}, {3.8736238303324757`*^9, 
   3.8736238311999903`*^9}, {3.8793961311436367`*^9, 3.879396134976978*^9}},
 FontSize->24,ExpressionUUID->"362c7206-1bd7-4d4c-9fa2-196ac1ff333a"],

Cell[TextData[{
 "Carlo Paolo Sasso",
 Cell[BoxData[
  FormBox[
   SuperscriptBox["", "1"], TraditionalForm]],ExpressionUUID->
  "d9a3ad0d-8eab-4cd4-a183-10ed2b160a33"],
 ", Giovanni Mana",
 Cell[BoxData[
  FormBox[
   SuperscriptBox["", 
    RowBox[{"1", ",", "2"}]], TraditionalForm]],ExpressionUUID->
  "d65134d8-3dae-4ce6-a5d8-45f8cedcebb9"],
 ", and Enrico Massa",
 Cell[BoxData[
  FormBox[
   SuperscriptBox["", "1"], TraditionalForm]],ExpressionUUID->
  "0fbdd6ba-49d2-4a50-9ce6-5ce83a9ff169"],
 " "
}], "Subtitle",
 CellChangeTimes->{{3.8166050567023883`*^9, 3.8166050688438873`*^9}, {
   3.816605114621496*^9, 3.8166052532515783`*^9}, {3.825563635244949*^9, 
   3.825563709740729*^9}, 3.8618552207839518`*^9},
 FontSize->18,ExpressionUUID->"f138aed2-2f1c-40c2-af94-686e7a3b1b69"],

Cell["\<\
1) INRIM \[Dash] Istituto Nazionale di Ricerca Metrologica, Torino, Italy
2) UNITO \[Dash] Universit\[AGrave] di Torino, Dipartimento di Fisica, \
Torino, Italy\
\>", "Subsubtitle",
 CellChangeTimes->{{3.8166050880993752`*^9, 3.8166051035211725`*^9}, {
  3.825563717829055*^9, 
  3.8255637181492033`*^9}},ExpressionUUID->"db8f9a00-d209-403a-a154-\
e714a153429a"],

Cell[CellGroupData[{

Cell["3. Strained crystal", "Section",
 CellChangeTimes->{{3.8166069820507374`*^9, 3.8166069846756716`*^9}, {
   3.8174740668322573`*^9, 3.8174740827101135`*^9}, 3.8250787043089485`*^9, 
   3.825564960137077*^9, {3.8370631719301186`*^9, 3.837063198195103*^9}, {
   3.8415756212741013`*^9, 3.8415756232166824`*^9}, 3.8416525951454687`*^9, {
   3.842856300699931*^9, 3.8428563207732286`*^9}, {3.84519478536674*^9, 
   3.8451947871151075`*^9}, {3.8459624683841634`*^9, 3.8459624757034025`*^9}, 
   3.846815516630509*^9, 3.846815659623675*^9, 3.872505539568062*^9, {
   3.872651288567875*^9, 3.8726512890214963`*^9}},
 Background->RGBColor[
  0.88, 1, 0.88],ExpressionUUID->"6363fe3e-f121-4b4d-92ba-98be7d45dfda"],

Cell[CellGroupData[{

Cell[BoxData[{
 RowBox[{
  RowBox[{
   RowBox[{"Clear", "[", "\"\<Global`*\>\"", "]"}], ";", 
   RowBox[{"Remove", "[", "\"\<Global`*\>\"", "]"}], ";"}], 
  "\[IndentingNewLine]"}], "\[IndentingNewLine]", 
 RowBox[{
  RowBox[{
   RowBox[{
    RowBox[{"u", "[", 
     RowBox[{"x_", ",", "z_"}], "]"}], "=", 
    RowBox[{"s", "+", 
     RowBox[{"a", 
      RowBox[{"(", 
       RowBox[{"x", "-", "x0", "-", "s"}], ")"}], 
      RowBox[{"(", 
       RowBox[{"z", "-", "z0"}], ")"}]}]}]}], ";"}], 
  RowBox[{"(*", " ", 
   RowBox[{"Eq", ".", " ", 
    RowBox[{"(", "1", ")"}]}], " ", "*)"}]}], "\[IndentingNewLine]", 
 RowBox[{
  RowBox[{
   RowBox[{"\[Theta]", "[", "x_", "]"}], "==", 
   RowBox[{"D", "[", 
    RowBox[{
     RowBox[{"u", "[", 
      RowBox[{"x", ",", "z"}], "]"}], ",", "z"}], "]"}]}], 
  RowBox[{"(*", " ", 
   RowBox[{"shear", " ", "strain"}], " ", "*)"}]}], "\[IndentingNewLine]", 
 RowBox[{
  RowBox[{
   RowBox[{"\[Epsilon]", "[", "z_", "]"}], "==", 
   RowBox[{"D", "[", 
    RowBox[{
     RowBox[{"u", "[", 
      RowBox[{"x", ",", "z"}], "]"}], ",", "x"}], "]"}]}], 
  RowBox[{"(*", " ", 
   RowBox[{"linear", " ", "strain"}], " ", "*)"}], "\[IndentingNewLine]", 
  RowBox[{"(*", " ", 
   RowBox[{"local", " ", "reciprocal", " ", "vector"}], " ", 
   "*)"}]}], "\[IndentingNewLine]", 
 RowBox[{
  RowBox[{
   RowBox[{"g", "[", "z_", "]"}], "==", 
   RowBox[{"Collect", "[", 
    RowBox[{
     RowBox[{
      RowBox[{"{", 
       RowBox[{
        RowBox[{"-", "h0"}], ",", "0"}], "}"}], "-", 
      RowBox[{"D", "[", 
       RowBox[{
        RowBox[{
         RowBox[{"-", "h0"}], " ", 
         RowBox[{"u", "[", 
          RowBox[{"x", ",", "z"}], "]"}]}], ",", 
        RowBox[{"{", 
         RowBox[{"{", 
          RowBox[{"x", ",", "z"}], "}"}], "}"}]}], "]"}]}], ",", "h0"}], 
    "]"}]}], "/.", 
  RowBox[{"{", 
   RowBox[{
    RowBox[{
     RowBox[{"a", " ", 
      RowBox[{"(", 
       RowBox[{
        RowBox[{"-", "z0"}], "+", "z"}], ")"}]}], "->", 
     RowBox[{"\[Epsilon]", "[", "z", "]"}]}], ",", 
    RowBox[{
     RowBox[{"a", 
      RowBox[{"(", 
       RowBox[{
        RowBox[{"-", "s"}], "+", "x", "-", "x0"}], ")"}]}], "->", 
     RowBox[{"\[Theta]", "[", "x", "]"}]}]}], "}"}]}]}], "Input",
 CellChangeTimes->{
  3.861434645996178*^9, {3.8614347168032336`*^9, 3.861434735555502*^9}, {
   3.861434769459751*^9, 3.8614350424688325`*^9}, 3.8614350776861954`*^9, {
   3.8615241684474983`*^9, 3.8615242131013765`*^9}, {3.861524244237364*^9, 
   3.861524256937417*^9}, {3.8615243834922657`*^9, 3.861524385598255*^9}, {
   3.862726019744976*^9, 3.862726057087785*^9}, {3.8627261216203237`*^9, 
   3.862726148659265*^9}, {3.8627262190840473`*^9, 3.862726252453405*^9}, {
   3.8627268283760223`*^9, 3.8627268624160423`*^9}, {3.862727196076313*^9, 
   3.862727209392974*^9}, {3.8627282452916346`*^9, 3.862728253642358*^9}, {
   3.8627283054534135`*^9, 3.862728309036538*^9}, {3.8627285498403435`*^9, 
   3.8627285889976854`*^9}, {3.8627286208373013`*^9, 
   3.8627286247289176`*^9}, {3.8627287523287363`*^9, 3.862728838169138*^9}, {
   3.862728870657538*^9, 3.8627290221891923`*^9}, {3.8627290785596886`*^9, 
   3.8627290803695817`*^9}, 3.8627291692594247`*^9, {3.862729370944872*^9, 
   3.862729389135271*^9}, 3.8627295820488477`*^9, 3.862729663315714*^9, 
   3.8627297371782665`*^9, {3.862730007471863*^9, 3.8627300232763863`*^9}, 
   3.8627301656541853`*^9, {3.862730323091513*^9, 3.862730367758931*^9}, {
   3.8627306113282804`*^9, 3.8627306301744304`*^9}, {3.8627307075327144`*^9, 
   3.862730717847616*^9}, 3.862731599099206*^9, {3.8627316709491997`*^9, 
   3.862731678833473*^9}, {3.862731843187586*^9, 3.862731892253831*^9}, {
   3.8627319649716396`*^9, 3.862731970043445*^9}, {3.8627322041154704`*^9, 
   3.862732243716551*^9}, 3.8627323021723614`*^9, 3.8627327798588195`*^9, {
   3.8627328281696625`*^9, 3.8627328433646536`*^9}, {3.8627329442887497`*^9, 
   3.862732951151769*^9}, {3.8627330142178607`*^9, 3.862733016986863*^9}, {
   3.862819486035568*^9, 3.8628194878530164`*^9}, {3.8628195212490005`*^9, 
   3.8628195230575075`*^9}, {3.862819674675602*^9, 3.8628196803754416`*^9}, {
   3.862819751388764*^9, 3.8628197536487627`*^9}, {3.8628198558454523`*^9, 
   3.862819857186757*^9}, {3.8628198958686624`*^9, 3.862819897419428*^9}, {
   3.862820737711159*^9, 3.8628207391086893`*^9}, {3.863351957222307*^9, 
   3.8633519583350077`*^9}, {3.8633519917994404`*^9, 3.863352017011309*^9}, {
   3.8633520508790007`*^9, 3.8633521040573425`*^9}, {3.863352216647413*^9, 
   3.8633522956561766`*^9}, 3.863352425460987*^9, {3.863352456048879*^9, 
   3.8633525151835866`*^9}, {3.863352559171706*^9, 3.863352598370178*^9}, {
   3.865821528894644*^9, 3.8658216818139486`*^9}, {3.8658217219323635`*^9, 
   3.865821732385604*^9}, {3.865821781935116*^9, 3.865821820262471*^9}, {
   3.865821856326047*^9, 3.8658219358149114`*^9}, {3.865822788199048*^9, 
   3.8658228063500066`*^9}, {3.8658229041856303`*^9, 3.86582290993664*^9}, {
   3.8658236112921543`*^9, 3.865823634589573*^9}, {3.872505567128049*^9, 
   3.8725056460117435`*^9}, {3.8725057565417643`*^9, 
   3.8725058015281963`*^9}, {3.872505845436096*^9, 3.872505846506479*^9}, {
   3.8725059198373947`*^9, 3.8725059222357187`*^9}, {3.8725073170917683`*^9, 
   3.8725073268708425`*^9}, {3.8736305255798254`*^9, 3.873630531659791*^9}, {
   3.8746405738276043`*^9, 3.874640574382569*^9}, {3.8752413782357583`*^9, 
   3.875241390352433*^9}, {3.8752418505362544`*^9, 3.875241903730155*^9}, {
   3.875242074431255*^9, 3.875242238205296*^9}, {3.8752422777754164`*^9, 
   3.875242281529152*^9}, {3.875243723088111*^9, 3.875243842898122*^9}, {
   3.878795737455306*^9, 
   3.878795809581073*^9}},ExpressionUUID->"1c25160e-5969-440a-8ea2-\
7dde72276ef0"],

Cell[BoxData[
 RowBox[{
  RowBox[{"\[Theta]", "[", "x_", "]"}], "\[Equal]", 
  RowBox[{"a", " ", 
   RowBox[{"(", 
    RowBox[{
     RowBox[{"-", "s"}], "+", "x", "-", "x0"}], ")"}]}]}]], "Output",
 CellChangeTimes->{{3.8658215941870165`*^9, 3.8658216072786713`*^9}, 
   3.865821638595065*^9, {3.865821726818177*^9, 3.865821733050255*^9}, {
   3.8658217832021694`*^9, 3.865821821225628*^9}, {3.8658218996968794`*^9, 
   3.8658219368457317`*^9}, {3.8658227933657894`*^9, 3.8658228080462713`*^9}, 
   3.8658229119960113`*^9, 3.8658236359526615`*^9, {3.8725056679060993`*^9, 
   3.8725056713523703`*^9}, 3.872505765300725*^9, 3.872505802457503*^9, 
   3.872505847289362*^9, 3.8725059229980316`*^9, 3.8725073281004953`*^9, {
   3.873630533224902*^9, 3.8736305370476756`*^9}, 3.874640575743918*^9, {
   3.8752418534741707`*^9, 3.8752419041563225`*^9}, {3.8752421288523026`*^9, 
   3.8752421416090746`*^9}, 3.8752421761081667`*^9, {3.8752422142573643`*^9, 
   3.87524223904144*^9}, 3.8752422824656487`*^9, {3.8752438186619463`*^9, 
   3.875243843594057*^9}, {3.8787957711128807`*^9, 3.878795779270549*^9}, 
   3.87879581093919*^9},ExpressionUUID->"79a69d27-863f-4a86-8ec1-\
728550e1a2c9"],

Cell[BoxData[
 RowBox[{
  RowBox[{"\[Epsilon]", "[", "z_", "]"}], "\[Equal]", 
  RowBox[{"a", " ", 
   RowBox[{"(", 
    RowBox[{"z", "-", "z0"}], ")"}]}]}]], "Output",
 CellChangeTimes->{{3.8658215941870165`*^9, 3.8658216072786713`*^9}, 
   3.865821638595065*^9, {3.865821726818177*^9, 3.865821733050255*^9}, {
   3.8658217832021694`*^9, 3.865821821225628*^9}, {3.8658218996968794`*^9, 
   3.8658219368457317`*^9}, {3.8658227933657894`*^9, 3.8658228080462713`*^9}, 
   3.8658229119960113`*^9, 3.8658236359526615`*^9, {3.8725056679060993`*^9, 
   3.8725056713523703`*^9}, 3.872505765300725*^9, 3.872505802457503*^9, 
   3.872505847289362*^9, 3.8725059229980316`*^9, 3.8725073281004953`*^9, {
   3.873630533224902*^9, 3.8736305370476756`*^9}, 3.874640575743918*^9, {
   3.8752418534741707`*^9, 3.8752419041563225`*^9}, {3.8752421288523026`*^9, 
   3.8752421416090746`*^9}, 3.8752421761081667`*^9, {3.8752422142573643`*^9, 
   3.87524223904144*^9}, 3.8752422824656487`*^9, {3.8752438186619463`*^9, 
   3.875243843594057*^9}, {3.8787957711128807`*^9, 3.878795779270549*^9}, 
   3.8787958109441757`*^9},ExpressionUUID->"733539e6-7698-489c-88d2-\
9ba20b0266c4"],

Cell[BoxData[
 RowBox[{
  RowBox[{"g", "[", "z_", "]"}], "\[Equal]", 
  RowBox[{"{", 
   RowBox[{
    RowBox[{"h0", " ", 
     RowBox[{"(", 
      RowBox[{
       RowBox[{"-", "1"}], "+", 
       RowBox[{"\[Epsilon]", "[", "z", "]"}]}], ")"}]}], ",", 
    RowBox[{"h0", " ", 
     RowBox[{"\[Theta]", "[", "x", "]"}]}]}], "}"}]}]], "Output",
 CellChangeTimes->{{3.8658215941870165`*^9, 3.8658216072786713`*^9}, 
   3.865821638595065*^9, {3.865821726818177*^9, 3.865821733050255*^9}, {
   3.8658217832021694`*^9, 3.865821821225628*^9}, {3.8658218996968794`*^9, 
   3.8658219368457317`*^9}, {3.8658227933657894`*^9, 3.8658228080462713`*^9}, 
   3.8658229119960113`*^9, 3.8658236359526615`*^9, {3.8725056679060993`*^9, 
   3.8725056713523703`*^9}, 3.872505765300725*^9, 3.872505802457503*^9, 
   3.872505847289362*^9, 3.8725059229980316`*^9, 3.8725073281004953`*^9, {
   3.873630533224902*^9, 3.8736305370476756`*^9}, 3.874640575743918*^9, {
   3.8752418534741707`*^9, 3.8752419041563225`*^9}, {3.8752421288523026`*^9, 
   3.8752421416090746`*^9}, 3.8752421761081667`*^9, {3.8752422142573643`*^9, 
   3.87524223904144*^9}, 3.8752422824656487`*^9, {3.8752438186619463`*^9, 
   3.875243843594057*^9}, {3.8787957711128807`*^9, 3.878795779270549*^9}, 
   3.8787958109481316`*^9},ExpressionUUID->"77207543-c7f9-4729-9435-\
f6a5ed5aae2b"]
}, Open  ]]
}, Closed]],

Cell[CellGroupData[{

Cell["5. Takagi-Taupin equations", "Section",
 CellChangeTimes->{{3.8166069820507374`*^9, 3.8166069846756716`*^9}, {
   3.8174740668322573`*^9, 3.8174740827101135`*^9}, 3.8250787043089485`*^9, 
   3.825564960137077*^9, {3.8370631719301186`*^9, 3.837063198195103*^9}, {
   3.8415756212741013`*^9, 3.8415756232166824`*^9}, 3.8416525951454687`*^9, {
   3.842856300699931*^9, 3.8428563207732286`*^9}, {3.84519478536674*^9, 
   3.8451947871151075`*^9}, {3.8459624683841634`*^9, 3.8459624757034025`*^9}, 
   3.846815516630509*^9, 3.846815659623675*^9, 3.872505539568062*^9, {
   3.872506942847269*^9, 3.8725069652331443`*^9}},
 Background->RGBColor[
  0.88, 1, 0.88],ExpressionUUID->"e034f72e-bc70-400f-baaf-35f6012da780"],

Cell[CellGroupData[{

Cell["strained crystal", "Subsubsection",
 CellChangeTimes->{{3.8166069820507374`*^9, 3.8166069846756716`*^9}, {
   3.8174740668322573`*^9, 3.8174740827101135`*^9}, 3.8250787043089485`*^9, 
   3.825564960137077*^9, {3.8370631719301186`*^9, 3.837063198195103*^9}, {
   3.8415756212741013`*^9, 3.8415756232166824`*^9}, 3.8416525951454687`*^9, {
   3.842856300699931*^9, 3.8428563207732286`*^9}, {3.84519478536674*^9, 
   3.8451947871151075`*^9}, {3.8459624683841634`*^9, 3.8459624757034025`*^9}, 
   3.846815516630509*^9, 3.846815659623675*^9, 3.872505539568062*^9, {
   3.872506942847269*^9, 3.8725069652331443`*^9}, {3.872562901471142*^9, 
   3.8725629115831137`*^9}, {3.8726512798043203`*^9, 3.872651280418828*^9}, {
   3.8736308685430775`*^9, 3.8736308710488305`*^9}, 3.8746417785734863`*^9, {
   3.8787959285687494`*^9, 3.8787959318977313`*^9}},
 Background->RGBColor[
  0.88, 1, 0.88],ExpressionUUID->"5ce58212-1b80-4f02-b8b5-d216262d1df6"],

Cell[CellGroupData[{

Cell[BoxData[{
 RowBox[{
  RowBox[{
   RowBox[{"Clear", "[", "\"\<Global`*\>\"", "]"}], ";", 
   RowBox[{"Remove", "[", "\"\<Global`*\>\"", "]"}], ";"}], 
  "\[IndentingNewLine]", "\[IndentingNewLine]", 
  RowBox[{"(*", " ", 
   RowBox[{
    RowBox[{"Takagi", "-", 
     RowBox[{"Taupin", " ", "equations", " ", 
      RowBox[{"(", "5", ")"}]}]}], ";", " ", 
    RowBox[{
     RowBox[{"redefinitions", ":", " ", 
      RowBox[{"z", "-", "z0"}]}], " ", "->", " ", "z"}], ";", " ", 
    RowBox[{
     RowBox[{"x", "-", "x0", "-", "s"}], " ", "->", " ", "x"}]}], " ", 
   "*)"}]}], "\[IndentingNewLine]", 
 RowBox[{
  RowBox[{"u", "=", 
   RowBox[{
    RowBox[{"a", " ", "x", " ", "z"}], "+", "s"}]}], 
  ";"}], "\[IndentingNewLine]", 
 RowBox[{"Print", "[", "\"\<Eqs. (5)\>\"", "]"}], "\[IndentingNewLine]", 
 RowBox[{"TT1", "=", 
  RowBox[{"Expand", "[", 
   RowBox[{
    RowBox[{"Simplify", "[", 
     RowBox[{
      RowBox[{
       RowBox[{"-", "I"}], " ", 
       RowBox[{"Tan", "[", "\[CapitalTheta]B", "]"}], 
       RowBox[{"D", "[", 
        RowBox[{
         RowBox[{"\[Psi]o", "[", 
          RowBox[{"x", ",", "z"}], "]"}], ",", "x"}], "]"}]}], "+", 
      RowBox[{"\[Upsilon]", " ", 
       RowBox[{"Exp", "[", 
        RowBox[{
         RowBox[{"+", "I"}], " ", "h0", " ", "u"}], "]"}], 
       RowBox[{"\[Psi]h", "[", 
        RowBox[{"x", ",", "z"}], "]"}]}], "-", 
      RowBox[{"I", " ", 
       RowBox[{"D", "[", 
        RowBox[{
         RowBox[{"\[Psi]o", "[", 
          RowBox[{"x", ",", "z"}], "]"}], ",", "z"}], "]"}]}]}], "]"}], "==", 
    "0"}], "]"}]}], "\[IndentingNewLine]", 
 RowBox[{
  RowBox[{"TT2", "=", 
   RowBox[{"Expand", "[", 
    RowBox[{
     RowBox[{"Simplify", "[", 
      RowBox[{
       RowBox[{
        RowBox[{"+", "I"}], " ", 
        RowBox[{"Tan", "[", "\[CapitalTheta]B", "]"}], 
        RowBox[{"D", "[", 
         RowBox[{
          RowBox[{"\[Psi]h", "[", 
           RowBox[{"x", ",", "z"}], "]"}], ",", "x"}], "]"}]}], "+", 
       RowBox[{"\[Upsilon]", " ", 
        RowBox[{"Exp", "[", 
         RowBox[{
          RowBox[{"-", "I"}], " ", "h0", " ", "u"}], "]"}], 
        RowBox[{"\[Psi]o", "[", 
         RowBox[{"x", ",", "z"}], "]"}]}], "-", 
       RowBox[{"I", " ", 
        RowBox[{"D", "[", 
         RowBox[{
          RowBox[{"\[Psi]h", "[", 
           RowBox[{"x", ",", "z"}], "]"}], ",", "z"}], "]"}]}]}], "]"}], "==",
      "0"}], "]"}]}], "\[IndentingNewLine]", "\[IndentingNewLine]", 
  RowBox[{"(*", " ", 
   RowBox[{"Takagi", "-", 
    RowBox[{"Taupin", " ", "equations", " ", 
     RowBox[{"(", "7", ")"}]}]}], " ", "*)"}]}], "\[IndentingNewLine]", 
 RowBox[{
  RowBox[{
   RowBox[{
    RowBox[{"\[Psi]o", "[", 
     RowBox[{"x_", ",", "z_"}], "]"}], "=", 
    RowBox[{
     RowBox[{"\[Phi]o", "[", 
      RowBox[{"x", ",", "z"}], "]"}], 
     SuperscriptBox["\[ExponentialE]", 
      RowBox[{
       RowBox[{"+", 
        FractionBox["1", "2"]}], " ", "\[ImaginaryI]", " ", "h0", " ", "u"}]], 
     SuperscriptBox["\[ExponentialE]", 
      RowBox[{
       RowBox[{"-", "\[ImaginaryI]"}], " ", "a", " ", "h0", " ", 
       RowBox[{
        RowBox[{"(", 
         RowBox[{
          RowBox[{
           SuperscriptBox["z", "2"], 
           RowBox[{"Tan", "[", "\[CapitalTheta]B", "]"}]}], "+", 
          RowBox[{
           SuperscriptBox["x", "2"], " ", 
           RowBox[{"Cot", "[", "\[CapitalTheta]B", "]"}]}]}], ")"}], "/", 
        "4"}]}]]}]}], ";"}], 
  RowBox[{"(*", " ", 
   RowBox[{"Eqs", ".", " ", 
    RowBox[{"(", 
     RowBox[{
      RowBox[{"6", "a"}], "-", "b"}], ")"}]}], " ", 
   "*)"}]}], "\[IndentingNewLine]", 
 RowBox[{
  RowBox[{
   RowBox[{
    RowBox[{"\[Psi]h", "[", 
     RowBox[{"x_", ",", "z_"}], "]"}], "=", 
    RowBox[{
     RowBox[{"\[Phi]h", "[", 
      RowBox[{"x", ",", "z"}], "]"}], 
     SuperscriptBox["\[ExponentialE]", 
      RowBox[{
       RowBox[{"-", 
        FractionBox["1", "2"]}], " ", "\[ImaginaryI]", " ", "h0", " ", "u"}]], 
     SuperscriptBox["\[ExponentialE]", 
      RowBox[{
       RowBox[{"-", "\[ImaginaryI]"}], " ", "a", " ", "h0", " ", 
       RowBox[{
        RowBox[{"(", 
         RowBox[{
          RowBox[{
           SuperscriptBox["z", "2"], 
           RowBox[{"Tan", "[", "\[CapitalTheta]B", "]"}]}], "+", 
          RowBox[{
           SuperscriptBox["x", "2"], " ", 
           RowBox[{"Cot", "[", "\[CapitalTheta]B", "]"}]}]}], ")"}], "/", 
        "4"}]}]]}]}], ";"}], 
  RowBox[{"(*", " ", 
   RowBox[{"Eqs", ".", " ", 
    RowBox[{"(", 
     RowBox[{
      RowBox[{"6", "a"}], "-", "b"}], ")"}]}], " ", 
   "*)"}]}], "\[IndentingNewLine]", 
 RowBox[{"Print", "[", "\"\<Eqs. (7)\>\"", "]"}], "\[IndentingNewLine]", 
 RowBox[{"TT1", "=", 
  RowBox[{"Expand", "[", 
   RowBox[{"Simplify", "[", 
    RowBox[{
     RowBox[{
      RowBox[{"TT1", "[", 
       RowBox[{"[", "1", "]"}], "]"}], " ", 
      SuperscriptBox["\[ExponentialE]", 
       RowBox[{
        RowBox[{"-", 
         FractionBox["1", "4"]}], " ", "\[ImaginaryI]", " ", "h0", " ", 
        RowBox[{"(", 
         RowBox[{
          RowBox[{"2", " ", 
           RowBox[{"(", 
            RowBox[{"s", "+", 
             RowBox[{"a", " ", "x", " ", "z"}]}], ")"}]}], "-", 
          RowBox[{"a", " ", 
           RowBox[{"(", 
            RowBox[{
             RowBox[{
              SuperscriptBox["x", "2"], " ", 
              RowBox[{"Cot", "[", "\[CapitalTheta]B", "]"}]}], "+", 
             RowBox[{
              SuperscriptBox["z", "2"], " ", 
              RowBox[{"Tan", "[", "\[CapitalTheta]B", "]"}]}]}], ")"}]}]}], 
         ")"}]}]]}], "==", "0"}], "]"}], "]"}]}], "\[IndentingNewLine]", 
 RowBox[{
  RowBox[{"TT2", "=", 
   RowBox[{"Simplify", "[", 
    RowBox[{
     RowBox[{
      RowBox[{"TT2", "[", 
       RowBox[{"[", "1", "]"}], "]"}], " ", 
      SuperscriptBox["\[ExponentialE]", 
       RowBox[{
        RowBox[{"+", 
         FractionBox["1", "4"]}], " ", "\[ImaginaryI]", " ", "h0", " ", 
        RowBox[{"(", 
         RowBox[{
          RowBox[{"2", " ", 
           RowBox[{"(", 
            RowBox[{"s", "+", 
             RowBox[{"a", " ", "x", " ", "z"}]}], ")"}]}], "+", 
          RowBox[{"a", " ", 
           SuperscriptBox["x", "2"], " ", 
           RowBox[{"Cot", "[", "\[CapitalTheta]B", "]"}]}], "+", 
          RowBox[{"a", " ", 
           SuperscriptBox["z", "2"], " ", 
           RowBox[{"Tan", "[", "\[CapitalTheta]B", "]"}]}]}], ")"}]}]]}], "==",
      "0"}], "]"}]}], "\[IndentingNewLine]", "\[IndentingNewLine]", 
  RowBox[{"(*", " ", 
   RowBox[{"Takagi", "-", 
    RowBox[{"Taupin", " ", "equations", " ", 
     RowBox[{"(", "8", ")"}]}]}], " ", "*)"}]}], "\[IndentingNewLine]", 
 RowBox[{
  RowBox[{
   RowBox[{"\[Phi]o", "[", 
    RowBox[{"x_", ",", "z_"}], "]"}], "=", 
   RowBox[{
    RowBox[{
     OverscriptBox["\[Phi]o", "~"], "[", 
     RowBox[{"p", ",", "z"}], "]"}], 
    SuperscriptBox["\[ExponentialE]", 
     RowBox[{
      RowBox[{"-", " ", "\[ImaginaryI]"}], " ", "p", " ", "x"}]]}]}], ";", 
  RowBox[{
   RowBox[{"\[Phi]h", "[", 
    RowBox[{"x_", ",", "z_"}], "]"}], "=", 
   RowBox[{
    RowBox[{
     OverscriptBox["\[Phi]h", "~"], "[", 
     RowBox[{"p", ",", "z"}], "]"}], 
    SuperscriptBox["\[ExponentialE]", 
     RowBox[{
      RowBox[{"-", " ", "\[ImaginaryI]"}], " ", "p", " ", "x"}]]}]}], 
  ";"}], "\[IndentingNewLine]", 
 RowBox[{"Print", "[", "\"\<Eqs. (8)\>\"", "]"}], "\[IndentingNewLine]", 
 RowBox[{"TT1", "=", 
  RowBox[{
   RowBox[{"Simplify", "[", 
    RowBox[{
     RowBox[{"TT1", "[", 
      RowBox[{"[", "1", "]"}], "]"}], " ", 
     SuperscriptBox["\[ExponentialE]", 
      RowBox[{" ", 
       RowBox[{"\[ImaginaryI]", " ", "p", " ", "x"}]}]]}], "]"}], "==", 
   "0"}]}], "\[IndentingNewLine]", 
 RowBox[{"TT2", "=", 
  RowBox[{
   RowBox[{"Simplify", "[", 
    RowBox[{
     RowBox[{"TT2", "[", 
      RowBox[{"[", "1", "]"}], "]"}], " ", 
     SuperscriptBox["\[ExponentialE]", 
      RowBox[{" ", 
       RowBox[{"\[ImaginaryI]", " ", "p", " ", "x"}]}]]}], "]"}], "==", 
   "0"}]}], "\[IndentingNewLine]", 
 RowBox[{"Print", "[", "\"\<Eqs. (8)\>\"", "]"}], "\[IndentingNewLine]", 
 RowBox[{
  RowBox[{"(", 
   RowBox[{
    RowBox[{"Expand", "[", 
     FractionBox[
      RowBox[{"2", "\[Gamma]", 
       RowBox[{"(", 
        RowBox[{
         RowBox[{"TT1", "[", 
          RowBox[{"[", "1", "]"}], "]"}], "/.", 
         RowBox[{"\[Upsilon]", "->", 
          RowBox[{"\[Chi]h", " ", 
           RowBox[{"K", "/", 
            RowBox[{"(", 
             RowBox[{"2", "\[Gamma]"}], ")"}]}]}]}]}], ")"}]}], 
      RowBox[{
       RowBox[{"Abs", "[", "\[Chi]h", "]"}], "K"}]], "]"}], "//.", 
    RowBox[{"{", 
     RowBox[{
      RowBox[{
       FractionBox["\[Chi]h", 
        RowBox[{"Abs", "[", "\[Chi]h", "]"}]], "->", "\[Nu]"}], ",", 
      RowBox[{
       RowBox[{"-", 
        FractionBox[
         RowBox[{"2", " ", "p", " ", "\[Gamma]", " ", 
          RowBox[{"Tan", "[", "\[CapitalTheta]B", "]"}]}], 
         RowBox[{"K", " ", 
          RowBox[{"Abs", "[", "\[Chi]h", "]"}]}]]}], "->", 
       RowBox[{"-", "\[Eta]"}]}]}], "}"}]}], ")"}], "==", 
  "0"}], "\[IndentingNewLine]", 
 RowBox[{
  RowBox[{"(", 
   RowBox[{
    RowBox[{"Expand", "[", 
     FractionBox[
      RowBox[{"2", "\[Gamma]", 
       RowBox[{"(", 
        RowBox[{
         RowBox[{"TT2", "[", 
          RowBox[{"[", "1", "]"}], "]"}], "/.", 
         RowBox[{"\[Upsilon]", "->", 
          RowBox[{"\[Chi]h", " ", 
           RowBox[{"K", "/", 
            RowBox[{"(", 
             RowBox[{"2", "\[Gamma]"}], ")"}]}]}]}]}], ")"}]}], 
      RowBox[{
       RowBox[{"Abs", "[", "\[Chi]h", "]"}], "K"}]], "]"}], "//.", 
    RowBox[{"{", 
     RowBox[{
      RowBox[{
       FractionBox["\[Chi]h", 
        RowBox[{"Abs", "[", "\[Chi]h", "]"}]], "->", "\[Nu]"}], ",", 
      RowBox[{
       FractionBox[
        RowBox[{"2", " ", "p", " ", "\[Gamma]", " ", 
         RowBox[{"Tan", "[", "\[CapitalTheta]B", "]"}]}], 
        RowBox[{"K", " ", 
         RowBox[{"Abs", "[", "\[Chi]h", "]"}]}]], "->", "\[Eta]"}]}], "}"}]}],
    ")"}], "==", "0"}]}], "Input",
 CellChangeTimes->{{3.872507572343258*^9, 3.872507593557743*^9}, {
   3.8725076407121954`*^9, 3.8725076422277875`*^9}, {3.872507776820819*^9, 
   3.872507845258688*^9}, {3.8725078941259804`*^9, 3.87250795722464*^9}, {
   3.872508020946783*^9, 3.8725080295659847`*^9}, {3.8725080781249886`*^9, 
   3.872508098454405*^9}, {3.872508169723384*^9, 3.8725082135394993`*^9}, {
   3.872508260566346*^9, 3.872508265514003*^9}, {3.8725083627762437`*^9, 
   3.8725085088564253`*^9}, {3.8725085619655356`*^9, 3.872508571944656*^9}, {
   3.872508618841693*^9, 3.872508711231246*^9}, {3.8725109405351105`*^9, 
   3.872510946501942*^9}, {3.8725113248962774`*^9, 3.8725113769824038`*^9}, {
   3.8725114732663*^9, 3.8725114804614964`*^9}, {3.8725115195438137`*^9, 
   3.872511586128063*^9}, {3.872511810755151*^9, 3.872511823167208*^9}, {
   3.8725627438371334`*^9, 3.872562744352135*^9}, {3.872562800660308*^9, 
   3.8725628123439927`*^9}, {3.8725647162175837`*^9, 
   3.8725647311350455`*^9}, {3.873624092413845*^9, 3.873624100202808*^9}, {
   3.8736307900832644`*^9, 3.873630814881014*^9}, {3.8746409167310076`*^9, 
   3.87464093488888*^9}, {3.8746410301772575`*^9, 3.874641057227148*^9}, {
   3.874641486006524*^9, 3.8746415200823755`*^9}, {3.8746415601812015`*^9, 
   3.874641564012274*^9}, {3.8793978712612386`*^9, 3.8793978723219137`*^9}, {
   3.879397996714093*^9, 3.8793979979751196`*^9}, {3.8793980761951876`*^9, 
   3.879398152183133*^9}, 
   3.8793983463965592`*^9},ExpressionUUID->"cda5d362-b967-41c6-a567-\
8ffbb6c2b665"],

Cell[BoxData["\<\"Eqs. (5)\"\>"], "Print",
 CellChangeTimes->{
  3.874640938299692*^9, 3.8746410586037893`*^9, 3.8746415243948736`*^9, 
   3.8746415646230183`*^9, {3.8793980789839*^9, 3.879398118862693*^9}, 
   3.8793981528925095`*^9, 
   3.879398347056227*^9},ExpressionUUID->"6f6f9fba-9145-46c8-9675-\
aa3c7f7f8b5e"],

Cell[BoxData[
 RowBox[{
  RowBox[{
   RowBox[{
    SuperscriptBox["\[ExponentialE]", 
     RowBox[{"\[ImaginaryI]", " ", "h0", " ", 
      RowBox[{"(", 
       RowBox[{"s", "+", 
        RowBox[{"a", " ", "x", " ", "z"}]}], ")"}]}]], " ", "\[Upsilon]", " ", 
    RowBox[{"\[Psi]h", "[", 
     RowBox[{"x", ",", "z"}], "]"}]}], "-", 
   RowBox[{"\[ImaginaryI]", " ", 
    RowBox[{
     SuperscriptBox["\[Psi]o", 
      TagBox[
       RowBox[{"(", 
        RowBox[{"0", ",", "1"}], ")"}],
       Derivative],
      MultilineFunction->None], "[", 
     RowBox[{"x", ",", "z"}], "]"}]}], "-", 
   RowBox[{"\[ImaginaryI]", " ", 
    RowBox[{"Tan", "[", "\[CapitalTheta]B", "]"}], " ", 
    RowBox[{
     SuperscriptBox["\[Psi]o", 
      TagBox[
       RowBox[{"(", 
        RowBox[{"1", ",", "0"}], ")"}],
       Derivative],
      MultilineFunction->None], "[", 
     RowBox[{"x", ",", "z"}], "]"}]}]}], "\[Equal]", "0"}]], "Output",
 CellChangeTimes->{{3.8725083702424865`*^9, 3.8725083956780615`*^9}, {
   3.8725084346365004`*^9, 3.872508510853685*^9}, 3.872508566992179*^9, {
   3.8725086429793615`*^9, 3.872508698485202*^9}, 3.8725109476925783`*^9, 
   3.872511398331879*^9, 3.87251148206009*^9, 3.872511528283038*^9, {
   3.8725115753343573`*^9, 3.8725115870745773`*^9}, {3.8725118136224256`*^9, 
   3.8725118239975367`*^9}, {3.872562609497569*^9, 3.8725626137538223`*^9}, 
   3.8725627558276277`*^9, {3.8725628041596837`*^9, 3.8725628129703245`*^9}, 
   3.874640901265895*^9, 3.8746409383276215`*^9, 3.8746410586307516`*^9, 
   3.874641524422826*^9, 3.8746415646499195`*^9, {3.8793980790935493`*^9, 
   3.8793981188936453`*^9}, 3.879398152921466*^9, 
   3.8793983470861115`*^9},ExpressionUUID->"fb3e741b-d6ef-4946-b422-\
45a848fabb69"],

Cell[BoxData[
 RowBox[{
  RowBox[{
   RowBox[{
    SuperscriptBox["\[ExponentialE]", 
     RowBox[{
      RowBox[{"-", "\[ImaginaryI]"}], " ", "h0", " ", 
      RowBox[{"(", 
       RowBox[{"s", "+", 
        RowBox[{"a", " ", "x", " ", "z"}]}], ")"}]}]], " ", "\[Upsilon]", " ", 
    RowBox[{"\[Psi]o", "[", 
     RowBox[{"x", ",", "z"}], "]"}]}], "-", 
   RowBox[{"\[ImaginaryI]", " ", 
    RowBox[{
     SuperscriptBox["\[Psi]h", 
      TagBox[
       RowBox[{"(", 
        RowBox[{"0", ",", "1"}], ")"}],
       Derivative],
      MultilineFunction->None], "[", 
     RowBox[{"x", ",", "z"}], "]"}]}], "+", 
   RowBox[{"\[ImaginaryI]", " ", 
    RowBox[{"Tan", "[", "\[CapitalTheta]B", "]"}], " ", 
    RowBox[{
     SuperscriptBox["\[Psi]h", 
      TagBox[
       RowBox[{"(", 
        RowBox[{"1", ",", "0"}], ")"}],
       Derivative],
      MultilineFunction->None], "[", 
     RowBox[{"x", ",", "z"}], "]"}]}]}], "\[Equal]", "0"}]], "Output",
 CellChangeTimes->{{3.8725083702424865`*^9, 3.8725083956780615`*^9}, {
   3.8725084346365004`*^9, 3.872508510853685*^9}, 3.872508566992179*^9, {
   3.8725086429793615`*^9, 3.872508698485202*^9}, 3.8725109476925783`*^9, 
   3.872511398331879*^9, 3.87251148206009*^9, 3.872511528283038*^9, {
   3.8725115753343573`*^9, 3.8725115870745773`*^9}, {3.8725118136224256`*^9, 
   3.8725118239975367`*^9}, {3.872562609497569*^9, 3.8725626137538223`*^9}, 
   3.8725627558276277`*^9, {3.8725628041596837`*^9, 3.8725628129703245`*^9}, 
   3.874640901265895*^9, 3.8746409383276215`*^9, 3.8746410586307516`*^9, 
   3.874641524422826*^9, 3.8746415646499195`*^9, {3.8793980790935493`*^9, 
   3.8793981188936453`*^9}, 3.879398152921466*^9, 
   3.8793983471589165`*^9},ExpressionUUID->"da2e0057-a9d7-4f27-97ed-\
220cd5debd3f"],

Cell[BoxData["\<\"Eqs. (7)\"\>"], "Print",
 CellChangeTimes->{
  3.874640938299692*^9, 3.8746410586037893`*^9, 3.8746415243948736`*^9, 
   3.8746415646230183`*^9, {3.8793980789839*^9, 3.879398118862693*^9}, 
   3.8793981528925095`*^9, 
   3.8793983471629405`*^9},ExpressionUUID->"5f92efbf-3c23-4a1c-a0ab-\
0be35595d683"],

Cell[BoxData[
 RowBox[{
  RowBox[{
   RowBox[{"\[Upsilon]", " ", 
    RowBox[{"\[Phi]h", "[", 
     RowBox[{"x", ",", "z"}], "]"}]}], "-", 
   RowBox[{"\[ImaginaryI]", " ", 
    RowBox[{
     SuperscriptBox["\[Phi]o", 
      TagBox[
       RowBox[{"(", 
        RowBox[{"0", ",", "1"}], ")"}],
       Derivative],
      MultilineFunction->None], "[", 
     RowBox[{"x", ",", "z"}], "]"}]}], "-", 
   RowBox[{"\[ImaginaryI]", " ", 
    RowBox[{"Tan", "[", "\[CapitalTheta]B", "]"}], " ", 
    RowBox[{
     SuperscriptBox["\[Phi]o", 
      TagBox[
       RowBox[{"(", 
        RowBox[{"1", ",", "0"}], ")"}],
       Derivative],
      MultilineFunction->None], "[", 
     RowBox[{"x", ",", "z"}], "]"}]}]}], "\[Equal]", "0"}]], "Output",
 CellChangeTimes->{{3.8725083702424865`*^9, 3.8725083956780615`*^9}, {
   3.8725084346365004`*^9, 3.872508510853685*^9}, 3.872508566992179*^9, {
   3.8725086429793615`*^9, 3.872508698485202*^9}, 3.8725109476925783`*^9, 
   3.872511398331879*^9, 3.87251148206009*^9, 3.872511528283038*^9, {
   3.8725115753343573`*^9, 3.8725115870745773`*^9}, {3.8725118136224256`*^9, 
   3.8725118239975367`*^9}, {3.872562609497569*^9, 3.8725626137538223`*^9}, 
   3.8725627558276277`*^9, {3.8725628041596837`*^9, 3.8725628129703245`*^9}, 
   3.874640901265895*^9, 3.8746409383276215`*^9, 3.8746410586307516`*^9, 
   3.874641524422826*^9, 3.8746415646499195`*^9, {3.8793980790935493`*^9, 
   3.8793981188936453`*^9}, 3.879398152921466*^9, 
   3.879398347467093*^9},ExpressionUUID->"57330c59-2a42-4656-b7e1-\
b9509ff7c23d"],

Cell[BoxData[
 RowBox[{
  RowBox[{
   RowBox[{"\[Upsilon]", " ", 
    RowBox[{"\[Phi]o", "[", 
     RowBox[{"x", ",", "z"}], "]"}]}], "-", 
   RowBox[{"\[ImaginaryI]", " ", 
    RowBox[{
     SuperscriptBox["\[Phi]h", 
      TagBox[
       RowBox[{"(", 
        RowBox[{"0", ",", "1"}], ")"}],
       Derivative],
      MultilineFunction->None], "[", 
     RowBox[{"x", ",", "z"}], "]"}]}], "+", 
   RowBox[{"\[ImaginaryI]", " ", 
    RowBox[{"Tan", "[", "\[CapitalTheta]B", "]"}], " ", 
    RowBox[{
     SuperscriptBox["\[Phi]h", 
      TagBox[
       RowBox[{"(", 
        RowBox[{"1", ",", "0"}], ")"}],
       Derivative],
      MultilineFunction->None], "[", 
     RowBox[{"x", ",", "z"}], "]"}]}]}], "\[Equal]", "0"}]], "Output",
 CellChangeTimes->{{3.8725083702424865`*^9, 3.8725083956780615`*^9}, {
   3.8725084346365004`*^9, 3.872508510853685*^9}, 3.872508566992179*^9, {
   3.8725086429793615`*^9, 3.872508698485202*^9}, 3.8725109476925783`*^9, 
   3.872511398331879*^9, 3.87251148206009*^9, 3.872511528283038*^9, {
   3.8725115753343573`*^9, 3.8725115870745773`*^9}, {3.8725118136224256`*^9, 
   3.8725118239975367`*^9}, {3.872562609497569*^9, 3.8725626137538223`*^9}, 
   3.8725627558276277`*^9, {3.8725628041596837`*^9, 3.8725628129703245`*^9}, 
   3.874640901265895*^9, 3.8746409383276215`*^9, 3.8746410586307516`*^9, 
   3.874641524422826*^9, 3.8746415646499195`*^9, {3.8793980790935493`*^9, 
   3.8793981188936453`*^9}, 3.879398152921466*^9, 
   3.8793983475039935`*^9},ExpressionUUID->"5fb5a0ce-398d-47b1-984d-\
26ed45d261b5"],

Cell[BoxData["\<\"Eqs. (8)\"\>"], "Print",
 CellChangeTimes->{
  3.874640938299692*^9, 3.8746410586037893`*^9, 3.8746415243948736`*^9, 
   3.8746415646230183`*^9, {3.8793980789839*^9, 3.879398118862693*^9}, 
   3.8793981528925095`*^9, 
   3.8793983475090065`*^9},ExpressionUUID->"c019b174-307f-4f91-ae71-\
2082488086a6"],

Cell[BoxData[
 RowBox[{
  RowBox[{
   RowBox[{"\[Upsilon]", " ", 
    RowBox[{
     OverscriptBox["\[Phi]h", "~"], "[", 
     RowBox[{"p", ",", "z"}], "]"}]}], "-", 
   RowBox[{"p", " ", 
    RowBox[{"Tan", "[", "\[CapitalTheta]B", "]"}], " ", 
    RowBox[{
     OverscriptBox["\[Phi]o", "~"], "[", 
     RowBox[{"p", ",", "z"}], "]"}]}], "-", 
   RowBox[{"\[ImaginaryI]", " ", 
    RowBox[{
     SuperscriptBox[
      OverscriptBox["\[Phi]o", "~"], 
      TagBox[
       RowBox[{"(", 
        RowBox[{"0", ",", "1"}], ")"}],
       Derivative],
      MultilineFunction->None], "[", 
     RowBox[{"p", ",", "z"}], "]"}]}]}], "\[Equal]", "0"}]], "Output",
 CellChangeTimes->{{3.8725083702424865`*^9, 3.8725083956780615`*^9}, {
   3.8725084346365004`*^9, 3.872508510853685*^9}, 3.872508566992179*^9, {
   3.8725086429793615`*^9, 3.872508698485202*^9}, 3.8725109476925783`*^9, 
   3.872511398331879*^9, 3.87251148206009*^9, 3.872511528283038*^9, {
   3.8725115753343573`*^9, 3.8725115870745773`*^9}, {3.8725118136224256`*^9, 
   3.8725118239975367`*^9}, {3.872562609497569*^9, 3.8725626137538223`*^9}, 
   3.8725627558276277`*^9, {3.8725628041596837`*^9, 3.8725628129703245`*^9}, 
   3.874640901265895*^9, 3.8746409383276215`*^9, 3.8746410586307516`*^9, 
   3.874641524422826*^9, 3.8746415646499195`*^9, {3.8793980790935493`*^9, 
   3.8793981188936453`*^9}, 3.879398152921466*^9, 
   3.8793983475319443`*^9},ExpressionUUID->"96a44c52-741f-4854-b51e-\
9c080fb4ebc8"],

Cell[BoxData[
 RowBox[{
  RowBox[{
   RowBox[{"p", " ", 
    RowBox[{"Tan", "[", "\[CapitalTheta]B", "]"}], " ", 
    RowBox[{
     OverscriptBox["\[Phi]h", "~"], "[", 
     RowBox[{"p", ",", "z"}], "]"}]}], "+", 
   RowBox[{"\[Upsilon]", " ", 
    RowBox[{
     OverscriptBox["\[Phi]o", "~"], "[", 
     RowBox[{"p", ",", "z"}], "]"}]}], "-", 
   RowBox[{"\[ImaginaryI]", " ", 
    RowBox[{
     SuperscriptBox[
      OverscriptBox["\[Phi]h", "~"], 
      TagBox[
       RowBox[{"(", 
        RowBox[{"0", ",", "1"}], ")"}],
       Derivative],
      MultilineFunction->None], "[", 
     RowBox[{"p", ",", "z"}], "]"}]}]}], "\[Equal]", "0"}]], "Output",
 CellChangeTimes->{{3.8725083702424865`*^9, 3.8725083956780615`*^9}, {
   3.8725084346365004`*^9, 3.872508510853685*^9}, 3.872508566992179*^9, {
   3.8725086429793615`*^9, 3.872508698485202*^9}, 3.8725109476925783`*^9, 
   3.872511398331879*^9, 3.87251148206009*^9, 3.872511528283038*^9, {
   3.8725115753343573`*^9, 3.8725115870745773`*^9}, {3.8725118136224256`*^9, 
   3.8725118239975367`*^9}, {3.872562609497569*^9, 3.8725626137538223`*^9}, 
   3.8725627558276277`*^9, {3.8725628041596837`*^9, 3.8725628129703245`*^9}, 
   3.874640901265895*^9, 3.8746409383276215`*^9, 3.8746410586307516`*^9, 
   3.874641524422826*^9, 3.8746415646499195`*^9, {3.8793980790935493`*^9, 
   3.8793981188936453`*^9}, 3.879398152921466*^9, 
   3.8793983475379295`*^9},ExpressionUUID->"3eae7154-676f-4847-bcef-\
4fc3ec70ff29"],

Cell[BoxData["\<\"Eqs. (8)\"\>"], "Print",
 CellChangeTimes->{
  3.874640938299692*^9, 3.8746410586037893`*^9, 3.8746415243948736`*^9, 
   3.8746415646230183`*^9, {3.8793980789839*^9, 3.879398118862693*^9}, 
   3.8793981528925095`*^9, 
   3.8793983475419254`*^9},ExpressionUUID->"bd030285-30a0-4da4-8bdf-\
12445a7de062"],

Cell[BoxData[
 RowBox[{
  RowBox[{
   RowBox[{"\[Nu]", " ", 
    RowBox[{
     OverscriptBox["\[Phi]h", "~"], "[", 
     RowBox[{"p", ",", "z"}], "]"}]}], "-", 
   RowBox[{"\[Eta]", " ", 
    RowBox[{
     OverscriptBox["\[Phi]o", "~"], "[", 
     RowBox[{"p", ",", "z"}], "]"}]}], "-", 
   FractionBox[
    RowBox[{"2", " ", "\[ImaginaryI]", " ", "\[Gamma]", " ", 
     RowBox[{
      SuperscriptBox[
       OverscriptBox["\[Phi]o", "~"], 
       TagBox[
        RowBox[{"(", 
         RowBox[{"0", ",", "1"}], ")"}],
        Derivative],
       MultilineFunction->None], "[", 
      RowBox[{"p", ",", "z"}], "]"}]}], 
    RowBox[{"K", " ", 
     RowBox[{"Abs", "[", "\[Chi]h", "]"}]}]]}], "\[Equal]", "0"}]], "Output",
 CellChangeTimes->{{3.8725083702424865`*^9, 3.8725083956780615`*^9}, {
   3.8725084346365004`*^9, 3.872508510853685*^9}, 3.872508566992179*^9, {
   3.8725086429793615`*^9, 3.872508698485202*^9}, 3.8725109476925783`*^9, 
   3.872511398331879*^9, 3.87251148206009*^9, 3.872511528283038*^9, {
   3.8725115753343573`*^9, 3.8725115870745773`*^9}, {3.8725118136224256`*^9, 
   3.8725118239975367`*^9}, {3.872562609497569*^9, 3.8725626137538223`*^9}, 
   3.8725627558276277`*^9, {3.8725628041596837`*^9, 3.8725628129703245`*^9}, 
   3.874640901265895*^9, 3.8746409383276215`*^9, 3.8746410586307516`*^9, 
   3.874641524422826*^9, 3.8746415646499195`*^9, {3.8793980790935493`*^9, 
   3.8793981188936453`*^9}, 3.879398152921466*^9, 
   3.879398347545921*^9},ExpressionUUID->"0a086a55-79aa-463f-a067-\
fb2f78cf9cb5"],

Cell[BoxData[
 RowBox[{
  RowBox[{
   RowBox[{"\[Eta]", " ", 
    RowBox[{
     OverscriptBox["\[Phi]h", "~"], "[", 
     RowBox[{"p", ",", "z"}], "]"}]}], "+", 
   RowBox[{"\[Nu]", " ", 
    RowBox[{
     OverscriptBox["\[Phi]o", "~"], "[", 
     RowBox[{"p", ",", "z"}], "]"}]}], "-", 
   FractionBox[
    RowBox[{"2", " ", "\[ImaginaryI]", " ", "\[Gamma]", " ", 
     RowBox[{
      SuperscriptBox[
       OverscriptBox["\[Phi]h", "~"], 
       TagBox[
        RowBox[{"(", 
         RowBox[{"0", ",", "1"}], ")"}],
        Derivative],
       MultilineFunction->None], "[", 
      RowBox[{"p", ",", "z"}], "]"}]}], 
    RowBox[{"K", " ", 
     RowBox[{"Abs", "[", "\[Chi]h", "]"}]}]]}], "\[Equal]", "0"}]], "Output",
 CellChangeTimes->{{3.8725083702424865`*^9, 3.8725083956780615`*^9}, {
   3.8725084346365004`*^9, 3.872508510853685*^9}, 3.872508566992179*^9, {
   3.8725086429793615`*^9, 3.872508698485202*^9}, 3.8725109476925783`*^9, 
   3.872511398331879*^9, 3.87251148206009*^9, 3.872511528283038*^9, {
   3.8725115753343573`*^9, 3.8725115870745773`*^9}, {3.8725118136224256`*^9, 
   3.8725118239975367`*^9}, {3.872562609497569*^9, 3.8725626137538223`*^9}, 
   3.8725627558276277`*^9, {3.8725628041596837`*^9, 3.8725628129703245`*^9}, 
   3.874640901265895*^9, 3.8746409383276215`*^9, 3.8746410586307516`*^9, 
   3.874641524422826*^9, 3.8746415646499195`*^9, {3.8793980790935493`*^9, 
   3.8793981188936453`*^9}, 3.879398152921466*^9, 
   3.879398347550903*^9},ExpressionUUID->"0f30a322-3ff5-4beb-a80b-\
66c29e83a30d"]
}, Open  ]]
}, Closed]],

Cell[CellGroupData[{

Cell["\<\
Eqs. (9a-c): solution of the Takagi-Taupin equations (perfect crystals, Laue \
case)\
\>", "Subsubsection",
 CellChangeTimes->{{3.8166069820507374`*^9, 3.8166069846756716`*^9}, {
   3.8174740668322573`*^9, 3.8174740827101135`*^9}, 3.8250787043089485`*^9, 
   3.825564960137077*^9, {3.8370631719301186`*^9, 3.837063198195103*^9}, {
   3.8415756212741013`*^9, 3.8415756232166824`*^9}, 3.8416525951454687`*^9, {
   3.842856300699931*^9, 3.8428563207732286`*^9}, {3.84519478536674*^9, 
   3.8451947871151075`*^9}, {3.8459624683841634`*^9, 3.8459624757034025`*^9}, 
   3.846815516630509*^9, 3.846815659623675*^9, 3.872505539568062*^9, {
   3.872506942847269*^9, 3.8725069652331443`*^9}, {3.872562901471142*^9, 
   3.8725629115831137`*^9}, {3.8726512798043203`*^9, 3.872651280418828*^9}, {
   3.8736308685430775`*^9, 3.8736308710488305`*^9}, {3.8788017231284585`*^9, 
   3.8788017271147814`*^9}, {3.8793985558404317`*^9, 3.8793985643888855`*^9}},
 Background->RGBColor[
  0.88, 1, 0.88],ExpressionUUID->"62140d4f-76a8-45cc-b750-67c2b6e4aaa9"],

Cell[CellGroupData[{

Cell[BoxData[{
 RowBox[{
  RowBox[{
   RowBox[{"Clear", "[", "\"\<Global`*\>\"", "]"}], ";", 
   RowBox[{"Remove", "[", "\"\<Global`*\>\"", "]"}], ";"}], 
  "\[IndentingNewLine]"}], "\[IndentingNewLine]", 
 RowBox[{
  RowBox[{
   RowBox[{"H", "=", 
    RowBox[{"{", 
     RowBox[{
      RowBox[{"{", 
       RowBox[{
        RowBox[{"-", "\[Eta]"}], ",", "\[Nu]"}], "}"}], ",", 
      RowBox[{"{", 
       RowBox[{"\[Nu]", ",", "\[Eta]"}], "}"}]}], "}"}]}], ";", 
   RowBox[{"Print", "[", 
    RowBox[{"\"\<H = \>\"", ",", 
     RowBox[{"MatrixForm", "[", "H", "]"}]}], "]"}]}], "\[IndentingNewLine]", 
  RowBox[{"(*", " ", 
   RowBox[{"eigenvalues", " ", "and", " ", "eigenvectors"}], " ", 
   "*)"}]}], "\[IndentingNewLine]", 
 RowBox[{
  RowBox[{"\[Lambda]", "=", 
   RowBox[{"Eigenvalues", "[", "H", "]"}]}], ";"}], "\[IndentingNewLine]", 
 RowBox[{
  RowBox[{
   RowBox[{"u\[Lambda]", "=", 
    RowBox[{"Transpose", "[", 
     RowBox[{"Eigenvectors", "[", "H", "]"}], "]"}]}], ";"}], 
  "\[IndentingNewLine]", 
  RowBox[{"(*", " ", 
   RowBox[{
    RowBox[{"H", "'"}], "s", " ", "diagonalisation"}], " ", 
   "*)"}]}], "\[IndentingNewLine]", 
 RowBox[{
  RowBox[{"H0", "=", 
   RowBox[{"Simplify", "[", 
    RowBox[{
     RowBox[{"Inverse", "[", "u\[Lambda]", "]"}], ".", "H", ".", 
     "u\[Lambda]"}], "]"}]}], ";"}], "\[IndentingNewLine]", 
 RowBox[{
  RowBox[{"FullSimplify", "[", 
   RowBox[{"u\[Lambda]", ".", 
    RowBox[{"DiagonalMatrix", "[", 
     RowBox[{"Exp", "[", 
      RowBox[{
       RowBox[{"-", "I"}], " ", "\[Lambda]", " ", "\[Zeta]"}], "]"}], "]"}], 
    ".", 
    RowBox[{"Inverse", "[", "u\[Lambda]", "]"}]}], "]"}], 
  ";"}], "\[IndentingNewLine]", 
 RowBox[{"U0", "==", 
  RowBox[{"MatrixForm", "[", "%", "]"}]}]}], "Input",
 CellChangeTimes->{
  3.861434645996178*^9, {3.8614347168032336`*^9, 3.861434735555502*^9}, {
   3.861434769459751*^9, 3.8614350424688325`*^9}, 3.8614350776861954`*^9, {
   3.8615241684474983`*^9, 3.8615242131013765`*^9}, {3.861524244237364*^9, 
   3.861524256937417*^9}, {3.8615243834922657`*^9, 3.861524385598255*^9}, {
   3.862726019744976*^9, 3.862726057087785*^9}, {3.8627261216203237`*^9, 
   3.862726148659265*^9}, {3.8627262190840473`*^9, 3.862726252453405*^9}, {
   3.8627268283760223`*^9, 3.8627268624160423`*^9}, {3.862727196076313*^9, 
   3.862727209392974*^9}, {3.8627282452916346`*^9, 3.862728253642358*^9}, {
   3.8627283054534135`*^9, 3.862728309036538*^9}, {3.8627285498403435`*^9, 
   3.8627285889976854`*^9}, {3.8627286208373013`*^9, 
   3.8627286247289176`*^9}, {3.8627287523287363`*^9, 3.862728838169138*^9}, {
   3.862728870657538*^9, 3.8627290221891923`*^9}, {3.8627290785596886`*^9, 
   3.8627290803695817`*^9}, 3.8627291692594247`*^9, {3.862729370944872*^9, 
   3.862729389135271*^9}, 3.8627295820488477`*^9, 3.862729663315714*^9, 
   3.8627297371782665`*^9, {3.862730007471863*^9, 3.8627300232763863`*^9}, 
   3.8627301656541853`*^9, {3.862730323091513*^9, 3.862730367758931*^9}, {
   3.8627306113282804`*^9, 3.8627306301744304`*^9}, {3.8627307075327144`*^9, 
   3.862730717847616*^9}, 3.862731599099206*^9, {3.8627316709491997`*^9, 
   3.862731678833473*^9}, {3.862731843187586*^9, 3.862731892253831*^9}, {
   3.8627319649716396`*^9, 3.862731970043445*^9}, {3.8627322041154704`*^9, 
   3.862732243716551*^9}, 3.8627323021723614`*^9, 3.8627327798588195`*^9, {
   3.8627328281696625`*^9, 3.8627328433646536`*^9}, {3.8627329442887497`*^9, 
   3.862732951151769*^9}, {3.8627330142178607`*^9, 3.862733016986863*^9}, {
   3.862819486035568*^9, 3.8628194878530164`*^9}, {3.8628195212490005`*^9, 
   3.8628195230575075`*^9}, {3.862819674675602*^9, 3.8628196803754416`*^9}, {
   3.862819751388764*^9, 3.8628197536487627`*^9}, {3.8628198558454523`*^9, 
   3.862819857186757*^9}, {3.8628198958686624`*^9, 3.862819897419428*^9}, {
   3.862820737711159*^9, 3.8628207391086893`*^9}, {3.8725629481986275`*^9, 
   3.8725630866919374`*^9}, 
   3.8725631221295986`*^9},ExpressionUUID->"751ee215-3ca9-4f04-b48e-\
0610fa6e6dd4"],

Cell[BoxData[
 InterpretationBox[
  RowBox[{"\<\"H = \"\>", "\[InvisibleSpace]", 
   TagBox[
    RowBox[{"(", "\[NoBreak]", GridBox[{
       {
        RowBox[{"-", "\[Eta]"}], "\[Nu]"},
       {"\[Nu]", "\[Eta]"}
      },
      GridBoxAlignment->{"Columns" -> {{Center}}, "Rows" -> {{Baseline}}},
      GridBoxSpacings->{"Columns" -> {
          Offset[0.27999999999999997`], {
           Offset[0.7]}, 
          Offset[0.27999999999999997`]}, "Rows" -> {
          Offset[0.2], {
           Offset[0.4]}, 
          Offset[0.2]}}], "\[NoBreak]", ")"}],
    Function[BoxForm`e$, 
     MatrixForm[BoxForm`e$]]]}],
  SequenceForm["H = ", 
   MatrixForm[{{-$CellContext`\[Eta], $CellContext`\[Nu]}, \
{$CellContext`\[Nu], $CellContext`\[Eta]}}]],
  Editable->False]], "Print",
 CellChangeTimes->{
  3.872562959331312*^9, {3.8725630693122797`*^9, 3.8725630876921177`*^9}, 
   3.8725631226814055`*^9},ExpressionUUID->"92121e9b-4729-49ec-9f07-\
9be27fc7cc75"],

Cell[BoxData[
 RowBox[{"U0", "\[Equal]", 
  TagBox[
   RowBox[{"(", "\[NoBreak]", GridBox[{
      {
       RowBox[{
        RowBox[{"Cos", "[", 
         RowBox[{"\[Zeta]", " ", 
          SqrtBox[
           RowBox[{
            SuperscriptBox["\[Eta]", "2"], "+", 
            SuperscriptBox["\[Nu]", "2"]}]]}], "]"}], "+", 
        FractionBox[
         RowBox[{"\[ImaginaryI]", " ", "\[Eta]", " ", 
          RowBox[{"Sin", "[", 
           RowBox[{"\[Zeta]", " ", 
            SqrtBox[
             RowBox[{
              SuperscriptBox["\[Eta]", "2"], "+", 
              SuperscriptBox["\[Nu]", "2"]}]]}], "]"}]}], 
         SqrtBox[
          RowBox[{
           SuperscriptBox["\[Eta]", "2"], "+", 
           SuperscriptBox["\[Nu]", "2"]}]]]}], 
       RowBox[{"-", 
        FractionBox[
         RowBox[{"\[ImaginaryI]", " ", "\[Nu]", " ", 
          RowBox[{"Sin", "[", 
           RowBox[{"\[Zeta]", " ", 
            SqrtBox[
             RowBox[{
              SuperscriptBox["\[Eta]", "2"], "+", 
              SuperscriptBox["\[Nu]", "2"]}]]}], "]"}]}], 
         SqrtBox[
          RowBox[{
           SuperscriptBox["\[Eta]", "2"], "+", 
           SuperscriptBox["\[Nu]", "2"]}]]]}]},
      {
       RowBox[{"-", 
        FractionBox[
         RowBox[{"\[ImaginaryI]", " ", "\[Nu]", " ", 
          RowBox[{"Sin", "[", 
           RowBox[{"\[Zeta]", " ", 
            SqrtBox[
             RowBox[{
              SuperscriptBox["\[Eta]", "2"], "+", 
              SuperscriptBox["\[Nu]", "2"]}]]}], "]"}]}], 
         SqrtBox[
          RowBox[{
           SuperscriptBox["\[Eta]", "2"], "+", 
           SuperscriptBox["\[Nu]", "2"]}]]]}], 
       RowBox[{
        RowBox[{"Cos", "[", 
         RowBox[{"\[Zeta]", " ", 
          SqrtBox[
           RowBox[{
            SuperscriptBox["\[Eta]", "2"], "+", 
            SuperscriptBox["\[Nu]", "2"]}]]}], "]"}], "-", 
        FractionBox[
         RowBox[{"\[ImaginaryI]", " ", "\[Eta]", " ", 
          RowBox[{"Sin", "[", 
           RowBox[{"\[Zeta]", " ", 
            SqrtBox[
             RowBox[{
              SuperscriptBox["\[Eta]", "2"], "+", 
              SuperscriptBox["\[Nu]", "2"]}]]}], "]"}]}], 
         SqrtBox[
          RowBox[{
           SuperscriptBox["\[Eta]", "2"], "+", 
           SuperscriptBox["\[Nu]", "2"]}]]]}]}
     },
     GridBoxAlignment->{"Columns" -> {{Center}}, "Rows" -> {{Baseline}}},
     GridBoxSpacings->{"Columns" -> {
         Offset[0.27999999999999997`], {
          Offset[0.7]}, 
         Offset[0.27999999999999997`]}, "Rows" -> {
         Offset[0.2], {
          Offset[0.4]}, 
         Offset[0.2]}}], "\[NoBreak]", ")"}],
   Function[BoxForm`e$, 
    MatrixForm[BoxForm`e$]]]}]], "Output",
 CellChangeTimes->{
  3.861434738608572*^9, {3.8614347714544053`*^9, 3.861434788610193*^9}, 
   3.8614348933845243`*^9, {3.8614349514340024`*^9, 3.861434967355195*^9}, {
   3.861435020944564*^9, 3.8614350431609664`*^9}, {3.861524204956915*^9, 
   3.8615242143973355`*^9}, {3.861524245255767*^9, 3.8615242581879625`*^9}, 
   3.861524389912216*^9, 3.862726247077935*^9, {3.8627268436951933`*^9, 
   3.8627268629556227`*^9}, 3.8627272100296955`*^9, {3.8627285519138627`*^9, 
   3.8627285895803742`*^9}, 3.862728625195823*^9, {3.862728768518953*^9, 
   3.862728838938305*^9}, {3.8627288772861223`*^9, 3.862728897173072*^9}, 
   3.8627289400210495`*^9, {3.8627289967528334`*^9, 3.862729022725973*^9}, 
   3.862729081353625*^9, 3.8627291700806684`*^9, {3.8627293743139524`*^9, 
   3.862729389765937*^9}, 3.862729582467923*^9, 3.862729663974899*^9, 
   3.862729737924271*^9, {3.86273000925152*^9, 3.8627300237214565`*^9}, 
   3.8627301663609047`*^9, 3.8627303298279176`*^9, 3.862730368494191*^9, {
   3.862730614120442*^9, 3.862730633670346*^9}, {3.862730708010349*^9, 
   3.862730718615245*^9}, 3.8627315996337376`*^9, 3.862731679274847*^9, {
   3.8627318525094495`*^9, 3.8627318931012087`*^9}, 3.8627319706736293`*^9, 
   3.862732205214448*^9, 3.8627322443973413`*^9, 3.86273230271297*^9, 
   3.862732780358926*^9, {3.8627328289090815`*^9, 3.862732844229613*^9}, 
   3.8627329515281286`*^9, 3.862733023790886*^9, 3.8628194892993956`*^9, 
   3.8628195246407905`*^9, 3.862819681478901*^9, 3.862819755043043*^9, 
   3.8628198582437086`*^9, 3.8628198985210657`*^9, 3.862820741127779*^9, 
   3.8725629593372965`*^9, {3.8725630693302317`*^9, 3.8725630882027817`*^9}, 
   3.872563123208993*^9},ExpressionUUID->"940ce1d8-06b5-4dd1-8ae1-\
901496db771d"]
}, Open  ]]
}, Closed]],

Cell[CellGroupData[{

Cell["derivation of Eq. (10)", "Subsubsection",
 CellChangeTimes->{{3.8166069820507374`*^9, 3.8166069846756716`*^9}, {
   3.8174740668322573`*^9, 3.8174740827101135`*^9}, 3.8250787043089485`*^9, 
   3.825564960137077*^9, {3.8370631719301186`*^9, 3.837063198195103*^9}, {
   3.8415756212741013`*^9, 3.8415756232166824`*^9}, 3.8416525951454687`*^9, {
   3.842856300699931*^9, 3.8428563207732286`*^9}, {3.84519478536674*^9, 
   3.8451947871151075`*^9}, {3.8459624683841634`*^9, 3.8459624757034025`*^9}, 
   3.846815516630509*^9, 3.846815659623675*^9, 3.872505539568062*^9, {
   3.872506942847269*^9, 3.8725069652331443`*^9}, {3.8725645550010633`*^9, 
   3.87256456095925*^9}, 3.8736306183537817`*^9, {3.8736308949677267`*^9, 
   3.873630898873248*^9}, {3.8746422411921806`*^9, 3.874642250485898*^9}},
 Background->RGBColor[
  0.88, 1, 0.88],ExpressionUUID->"759c0803-8d13-4141-9370-a311f2f23d6d"],

Cell[CellGroupData[{

Cell[BoxData[{
 RowBox[{
  RowBox[{
   RowBox[{"Clear", "[", "\"\<Global`*\>\"", "]"}], ";", 
   RowBox[{"Remove", "[", "\"\<Global`*\>\"", "]"}], ";"}], 
  "\[IndentingNewLine]"}], "\[IndentingNewLine]", 
 RowBox[{
  RowBox[{
   RowBox[{"u", "=", 
    RowBox[{
     RowBox[{"a", " ", 
      RowBox[{"(", 
       RowBox[{"x", "-", "x0", "-", "s"}], ")"}], 
      RowBox[{"(", 
       RowBox[{"z", "-", "z0"}], ")"}]}], "+", "s"}]}], ";"}], 
  "\[IndentingNewLine]", 
  RowBox[{"(*", " ", 
   RowBox[{"pm", " ", "=", " ", 
    RowBox[{"\[PlusMinus]", "1"}]}], " ", "*)"}]}], "\[IndentingNewLine]", 
 RowBox[{
  RowBox[{
   RowBox[{"Jn", "=", 
    RowBox[{
     SuperscriptBox["\[ExponentialE]", 
      RowBox[{
       FractionBox["1", "2"], " ", "pm", " ", "\[ImaginaryI]", " ", "h0", " ",
        "u"}]], 
     SuperscriptBox["\[ExponentialE]", 
      RowBox[{
       RowBox[{"-", "\[ImaginaryI]"}], " ", "a", " ", "h0", " ", 
       RowBox[{
        RowBox[{"(", 
         RowBox[{
          RowBox[{
           SuperscriptBox[
            RowBox[{"(", 
             RowBox[{"z", "-", "z0"}], ")"}], "2"], 
           RowBox[{"Tan", "[", "\[CapitalTheta]B", "]"}]}], "+", 
          RowBox[{
           SuperscriptBox[
            RowBox[{"(", 
             RowBox[{"x", "-", "x0", "-", "s"}], ")"}], "2"], " ", 
           RowBox[{"Cot", "[", "\[CapitalTheta]B", "]"}]}]}], ")"}], "/", 
        "4"}]}]]}]}], 
   RowBox[{"(*", " ", 
    RowBox[{"Eq", ".", " ", 
     RowBox[{"(", 
      RowBox[{"6", "b"}], ")"}]}], " ", "*)"}], ";"}], "\[IndentingNewLine]", 
  "\[IndentingNewLine]", 
  RowBox[{"(*", " ", 
   RowBox[{
    RowBox[{"Jn", "[", 
     RowBox[{"[", "2", "]"}], "]"}], " ", "=", " ", 
    RowBox[{"Jn", " ", "exponent"}]}], " ", "*)"}]}], "\[IndentingNewLine]", 
 RowBox[{
  RowBox[{"tmp", "=", 
   RowBox[{"Coefficient", "[", 
    RowBox[{
     RowBox[{"Expand", "[", 
      RowBox[{
       RowBox[{"-", "I"}], " ", 
       RowBox[{"Jn", "[", 
        RowBox[{"[", "2", "]"}], "]"}]}], "]"}], ",", "pm"}], "]"}]}], 
  ";"}], "\[IndentingNewLine]", 
 RowBox[{
  RowBox[{"cs", "=", 
   RowBox[{"Simplify", "[", 
    RowBox[{"Coefficient", "[", 
     RowBox[{"tmp", ",", "s"}], "]"}], "]"}]}], ";"}], "\[IndentingNewLine]", 
 RowBox[{
  RowBox[{"cx0", "=", 
   RowBox[{"Simplify", "[", 
    RowBox[{"Coefficient", "[", 
     RowBox[{"tmp", ",", "x0"}], "]"}], "]"}]}], ";"}], "\[IndentingNewLine]", 
 RowBox[{
  RowBox[{"cx1", "=", 
   RowBox[{"Simplify", "[", 
    RowBox[{"Coefficient", "[", 
     RowBox[{"tmp", ",", "x"}], "]"}], "]"}]}], ";"}], "\[IndentingNewLine]", 
 RowBox[{
  RowBox[{
   RowBox[{"cx2", "=", 
    RowBox[{"Simplify", "[", 
     RowBox[{
      RowBox[{"Coefficient", "[", 
       RowBox[{
        RowBox[{"Expand", "[", 
         RowBox[{
          RowBox[{"-", "I"}], " ", 
          RowBox[{"Jn", "[", 
           RowBox[{"[", "2", "]"}], "]"}]}], "]"}], ",", "x"}], "]"}], "-", 
      RowBox[{"cx1", " ", "pm"}]}], "]"}]}], ";"}], "\[IndentingNewLine]", 
  "\[IndentingNewLine]", 
  RowBox[{"(*", " ", 
   RowBox[{"omitted", " ", "phase", " ", "terms", " ", 
    RowBox[{"(", 
     RowBox[{
      RowBox[{
      "constant", " ", "terms", " ", "shared", " ", "by", " ", "the", " ", 
       "o", " ", "and", " ", "h", " ", "states"}], ",", " ", 
      RowBox[{
      "a", " ", "term", " ", "proportional", " ", "to", " ", "a", " ", "h0", 
       " ", 
       SuperscriptBox["x", "2"]}]}], ")"}]}], " ", 
   "*)"}]}], "\[IndentingNewLine]", 
 RowBox[{
  RowBox[{"OmittedTerms", "==", 
   RowBox[{"FullSimplify", "[", 
    RowBox[{
     RowBox[{"Expand", "[", 
      RowBox[{
       RowBox[{"-", "I"}], " ", 
       RowBox[{"Jn", "[", 
        RowBox[{"[", "2", "]"}], "]"}]}], "]"}], "-", 
     RowBox[{"pm", 
      RowBox[{"(", 
       RowBox[{
        RowBox[{"cs", " ", "s"}], "+", 
        RowBox[{"cx0", " ", "x0"}], "+", 
        RowBox[{"cx1", " ", "x"}]}], ")"}]}], "-", 
     RowBox[{"cx2", " ", "x"}]}], "]"}]}], 
  "\[IndentingNewLine]"}], "\[IndentingNewLine]", 
 RowBox[{
  RowBox[{"gz", "==", 
   RowBox[{"Collect", "[", 
    RowBox[{
     RowBox[{"2", "cs"}], ",", "h0"}], "]"}]}], "/.", " ", 
  RowBox[{
   RowBox[{"1", "+", 
    RowBox[{"a", " ", 
     RowBox[{"(", 
      RowBox[{
       RowBox[{"-", "z"}], "+", "z0"}], ")"}]}]}], "->", 
   RowBox[{"1", "-", 
    RowBox[{"\[Epsilon]", "[", "z", "]"}]}]}]}], "\[IndentingNewLine]", 
 RowBox[{"uz", "==", 
  RowBox[{"2", "x0", " ", 
   RowBox[{"cx0", "/", " ", "h0"}]}]}], "\[IndentingNewLine]", 
 RowBox[{"p\[Theta]", "==", 
  RowBox[{"-", "cx2"}], "==", 
  RowBox[{
   RowBox[{"\[Theta]", "[", "0", "]"}], "Kz"}]}], "\[IndentingNewLine]", 
 RowBox[{"qz", "==", 
  RowBox[{"-", "cx1"}], "==", 
  RowBox[{
   RowBox[{"-", 
    RowBox[{"\[Epsilon]", "[", "z", "]"}]}], "Kz"}]}], "\[IndentingNewLine]", 
 RowBox[{
  RowBox[{"Print", "[", 
   RowBox[{"\"\<Jn = \>\"", ",", 
    RowBox[{"Exp", "[", 
     RowBox[{
      RowBox[{
       RowBox[{"(", 
        RowBox[{"\[PlusMinus]", "1"}], ")"}], "\[ImaginaryI]", " ", "gz", " ", 
       RowBox[{"s", "/", "2"}]}], "+", 
      RowBox[{
       RowBox[{"(", 
        RowBox[{"\[PlusMinus]", "1"}], ")"}], "\[ImaginaryI]", " ", "h0", " ", 
       RowBox[{"uz", "/", "2"}]}], "-", 
      RowBox[{"\[ImaginaryI]", 
       RowBox[{"(", 
        RowBox[{"p\[Theta]", "+", 
         RowBox[{
          RowBox[{"(", 
           RowBox[{"\[PlusMinus]", "1"}], ")"}], "qz"}]}], ")"}], "x"}]}], 
     "]"}]}], "]"}], 
  RowBox[{"(*", " ", 
   RowBox[{"Eq", ".", " ", 
    RowBox[{"(", "10", ")"}]}], " ", "*)"}], ";"}]}], "Input",
 CellChangeTimes->{{3.8725647486459227`*^9, 3.8725647493419228`*^9}, {
   3.8725648557327027`*^9, 3.872564870697857*^9}, 3.872564901682591*^9, 
   3.8725649483346567`*^9, {3.872565011779537*^9, 3.8725650210994453`*^9}, {
   3.872565105968645*^9, 3.8725651144716363`*^9}, {3.872565145868902*^9, 
   3.8725652683262186`*^9}, {3.8725653031906123`*^9, 3.872565391549088*^9}, 
   3.872566469003528*^9, {3.8725665147654643`*^9, 3.8725665160111732`*^9}, {
   3.872566568908738*^9, 3.8725665829639883`*^9}, {3.872566613102928*^9, 
   3.8725667011583414`*^9}, 3.872566903141385*^9, {3.872566961956581*^9, 
   3.872567058331628*^9}, {3.872567106747449*^9, 3.8725671203137093`*^9}, {
   3.872567443794321*^9, 3.8725676227605944`*^9}, {3.8725677030227537`*^9, 
   3.872567712264102*^9}, {3.872567846812092*^9, 3.872567883246834*^9}, {
   3.872567922147406*^9, 3.872567934770183*^9}, {3.8725679734313965`*^9, 
   3.8725679956577005`*^9}, {3.872568032439568*^9, 3.8725680985177975`*^9}, {
   3.8725681358570404`*^9, 3.872568161261057*^9}, {3.8725754116529303`*^9, 
   3.8725755550490065`*^9}, {3.8725756389651604`*^9, 
   3.8725757004347696`*^9}, {3.8725757865463514`*^9, 3.872575845327776*^9}, {
   3.872575875558216*^9, 3.872575951905*^9}, {3.8725759960608544`*^9, 
   3.8725760233298674`*^9}, {3.872576128654581*^9, 3.8725761461321144`*^9}, {
   3.8725762313205643`*^9, 3.8725763495126047`*^9}, {3.872576385369789*^9, 
   3.872576537967219*^9}, {3.8725765760997553`*^9, 3.8725765806214123`*^9}, {
   3.8725766354771347`*^9, 3.8725766410967216`*^9}, {3.87257667568618*^9, 
   3.872576679611515*^9}, {3.87257674403045*^9, 3.8725767608566055`*^9}, {
   3.8725768285428066`*^9, 3.872576924269253*^9}, {3.8725769612972145`*^9, 
   3.8725770567359686`*^9}, {3.8725771173275867`*^9, 
   3.8725771413991427`*^9}, {3.872577206738976*^9, 3.872577238996559*^9}, {
   3.872578543358374*^9, 3.872578594616502*^9}, {3.872578845120268*^9, 
   3.8725788522159696`*^9}, {3.8725789057382574`*^9, 
   3.8725789123805313`*^9}, {3.8725789472330217`*^9, 
   3.8725789661884546`*^9}, {3.8725792690413275`*^9, 3.872579272779095*^9}, {
   3.8736245163097367`*^9, 3.873624614748522*^9}, 3.8736247073756294`*^9, {
   3.8736250866564007`*^9, 3.8736250925643587`*^9}, {3.8736306445214453`*^9, 
   3.873630652694731*^9}, {3.874642269820447*^9, 3.8746423499623556`*^9}, {
   3.874642387735296*^9, 3.874642388311907*^9}, {3.874642420595275*^9, 
   3.8746424247669325`*^9}, {3.8746424591731353`*^9, 3.874642463483818*^9}, {
   3.8746504686804557`*^9, 3.874650472601265*^9}, {3.874650515801067*^9, 
   3.874650516527626*^9}, {3.8787950346457644`*^9, 3.8787950590969443`*^9}, {
   3.879399154233963*^9, 3.879399177207827*^9}, {3.879399290416581*^9, 
   3.8793993379923506`*^9}, {3.879399389987995*^9, 
   3.87939943726228*^9}},ExpressionUUID->"71e464fe-9ebb-48e8-af1f-\
b2912df94201"],

Cell[BoxData[
 RowBox[{"OmittedTerms", "\[Equal]", 
  RowBox[{
   FractionBox["1", "4"], " ", 
   RowBox[{"(", 
    RowBox[{
     RowBox[{
      RowBox[{"-", "a"}], " ", "h0", " ", 
      RowBox[{"(", 
       RowBox[{
        SuperscriptBox["x", "2"], "+", 
        SuperscriptBox[
         RowBox[{"(", 
          RowBox[{"s", "+", "x0"}], ")"}], "2"]}], ")"}], " ", 
      RowBox[{"Cot", "[", "\[CapitalTheta]B", "]"}]}], "-", 
     RowBox[{"a", " ", "h0", " ", 
      SuperscriptBox[
       RowBox[{"(", 
        RowBox[{"z", "-", "z0"}], ")"}], "2"], " ", 
      RowBox[{"Tan", "[", "\[CapitalTheta]B", "]"}]}]}], ")"}]}]}]], "Output",
 CellChangeTimes->{
  3.872564902096554*^9, 3.872564949275942*^9, 3.872565021873349*^9, 
   3.872565115133169*^9, {3.8725651467487817`*^9, 3.872565213208217*^9}, 
   3.872565249354165*^9, {3.872565309184843*^9, 3.872565322529818*^9}, 
   3.872565387409314*^9, 3.872566508278177*^9, 3.8725665835180717`*^9, {
   3.8725666959236937`*^9, 3.8725667019165955`*^9}, 3.8725669042973843`*^9, 
   3.872566965605323*^9, {3.872567039983423*^9, 3.8725670588201694`*^9}, 
   3.8725674504774837`*^9, {3.872567511781329*^9, 3.8725676231957006`*^9}, 
   3.8725677143476276`*^9, {3.8725678731934385`*^9, 3.8725678842946615`*^9}, 
   3.872567935727462*^9, {3.8725679745731463`*^9, 3.872567996253084*^9}, {
   3.872568075861318*^9, 3.872568099425247*^9}, {3.872568137345232*^9, 
   3.87256816170413*^9}, {3.872575535082761*^9, 3.8725755583033752`*^9}, {
   3.872575639746518*^9, 3.8725757012012787`*^9}, {3.87257590457963*^9, 
   3.872575939817261*^9}, 3.8725760035801673`*^9, {3.872576130902006*^9, 
   3.8725761476604133`*^9}, 3.8725763542005806`*^9, {3.872576389897577*^9, 
   3.872576442063689*^9}, 3.872576489715559*^9, {3.872576520925333*^9, 
   3.8725765395770645`*^9}, 3.8725765816635847`*^9, 3.872576642301502*^9, {
   3.8725767455565157`*^9, 3.872576762732937*^9}, 3.87257684070012*^9, 
   3.8725770022793093`*^9, 3.87257705862129*^9, {3.872577122675601*^9, 
   3.872577142950144*^9}, {3.8725772124627714`*^9, 3.8725772402046413`*^9}, 
   3.8725785660738864`*^9, 3.872578596805108*^9, 3.8725789135360093`*^9, 
   3.8725789672260423`*^9, 3.872579274000657*^9, 3.8736306640530996`*^9, {
   3.874642369612159*^9, 3.874642390275331*^9}, 3.874650435198743*^9, 
   3.8746504738186555`*^9, 3.874650542472147*^9, 3.879399298805534*^9, 
   3.879399339314725*^9, {3.8793994158317647`*^9, 
   3.8793994388809586`*^9}},ExpressionUUID->"f06238b6-7db3-4c9f-84d2-\
018f1bb36895"],

Cell[BoxData[
 RowBox[{"gz", "\[Equal]", 
  RowBox[{"h0", " ", 
   RowBox[{"(", 
    RowBox[{"1", "-", 
     RowBox[{"\[Epsilon]", "[", "z", "]"}]}], ")"}]}]}]], "Output",
 CellChangeTimes->{
  3.872564902096554*^9, 3.872564949275942*^9, 3.872565021873349*^9, 
   3.872565115133169*^9, {3.8725651467487817`*^9, 3.872565213208217*^9}, 
   3.872565249354165*^9, {3.872565309184843*^9, 3.872565322529818*^9}, 
   3.872565387409314*^9, 3.872566508278177*^9, 3.8725665835180717`*^9, {
   3.8725666959236937`*^9, 3.8725667019165955`*^9}, 3.8725669042973843`*^9, 
   3.872566965605323*^9, {3.872567039983423*^9, 3.8725670588201694`*^9}, 
   3.8725674504774837`*^9, {3.872567511781329*^9, 3.8725676231957006`*^9}, 
   3.8725677143476276`*^9, {3.8725678731934385`*^9, 3.8725678842946615`*^9}, 
   3.872567935727462*^9, {3.8725679745731463`*^9, 3.872567996253084*^9}, {
   3.872568075861318*^9, 3.872568099425247*^9}, {3.872568137345232*^9, 
   3.87256816170413*^9}, {3.872575535082761*^9, 3.8725755583033752`*^9}, {
   3.872575639746518*^9, 3.8725757012012787`*^9}, {3.87257590457963*^9, 
   3.872575939817261*^9}, 3.8725760035801673`*^9, {3.872576130902006*^9, 
   3.8725761476604133`*^9}, 3.8725763542005806`*^9, {3.872576389897577*^9, 
   3.872576442063689*^9}, 3.872576489715559*^9, {3.872576520925333*^9, 
   3.8725765395770645`*^9}, 3.8725765816635847`*^9, 3.872576642301502*^9, {
   3.8725767455565157`*^9, 3.872576762732937*^9}, 3.87257684070012*^9, 
   3.8725770022793093`*^9, 3.87257705862129*^9, {3.872577122675601*^9, 
   3.872577142950144*^9}, {3.8725772124627714`*^9, 3.8725772402046413`*^9}, 
   3.8725785660738864`*^9, 3.872578596805108*^9, 3.8725789135360093`*^9, 
   3.8725789672260423`*^9, 3.872579274000657*^9, 3.8736306640530996`*^9, {
   3.874642369612159*^9, 3.874642390275331*^9}, 3.874650435198743*^9, 
   3.8746504738186555`*^9, 3.874650542472147*^9, 3.879399298805534*^9, 
   3.879399339314725*^9, {3.8793994158317647`*^9, 
   3.879399438886975*^9}},ExpressionUUID->"c1436ea7-c5be-491e-83ab-\
fc1698b30448"],

Cell[BoxData[
 RowBox[{"uz", "\[Equal]", 
  RowBox[{"a", " ", "x0", " ", 
   RowBox[{"(", 
    RowBox[{
     RowBox[{"-", "z"}], "+", "z0"}], ")"}]}]}]], "Output",
 CellChangeTimes->{
  3.872564902096554*^9, 3.872564949275942*^9, 3.872565021873349*^9, 
   3.872565115133169*^9, {3.8725651467487817`*^9, 3.872565213208217*^9}, 
   3.872565249354165*^9, {3.872565309184843*^9, 3.872565322529818*^9}, 
   3.872565387409314*^9, 3.872566508278177*^9, 3.8725665835180717`*^9, {
   3.8725666959236937`*^9, 3.8725667019165955`*^9}, 3.8725669042973843`*^9, 
   3.872566965605323*^9, {3.872567039983423*^9, 3.8725670588201694`*^9}, 
   3.8725674504774837`*^9, {3.872567511781329*^9, 3.8725676231957006`*^9}, 
   3.8725677143476276`*^9, {3.8725678731934385`*^9, 3.8725678842946615`*^9}, 
   3.872567935727462*^9, {3.8725679745731463`*^9, 3.872567996253084*^9}, {
   3.872568075861318*^9, 3.872568099425247*^9}, {3.872568137345232*^9, 
   3.87256816170413*^9}, {3.872575535082761*^9, 3.8725755583033752`*^9}, {
   3.872575639746518*^9, 3.8725757012012787`*^9}, {3.87257590457963*^9, 
   3.872575939817261*^9}, 3.8725760035801673`*^9, {3.872576130902006*^9, 
   3.8725761476604133`*^9}, 3.8725763542005806`*^9, {3.872576389897577*^9, 
   3.872576442063689*^9}, 3.872576489715559*^9, {3.872576520925333*^9, 
   3.8725765395770645`*^9}, 3.8725765816635847`*^9, 3.872576642301502*^9, {
   3.8725767455565157`*^9, 3.872576762732937*^9}, 3.87257684070012*^9, 
   3.8725770022793093`*^9, 3.87257705862129*^9, {3.872577122675601*^9, 
   3.872577142950144*^9}, {3.8725772124627714`*^9, 3.8725772402046413`*^9}, 
   3.8725785660738864`*^9, 3.872578596805108*^9, 3.8725789135360093`*^9, 
   3.8725789672260423`*^9, 3.872579274000657*^9, 3.8736306640530996`*^9, {
   3.874642369612159*^9, 3.874642390275331*^9}, 3.874650435198743*^9, 
   3.8746504738186555`*^9, 3.874650542472147*^9, 3.879399298805534*^9, 
   3.879399339314725*^9, {3.8793994158317647`*^9, 
   3.8793994388899727`*^9}},ExpressionUUID->"37a611d4-b35a-4ce4-b44e-\
e44447ea42e2"],

Cell[BoxData[
 RowBox[{"p\[Theta]", "\[Equal]", 
  RowBox[{
   RowBox[{"-", 
    FractionBox["1", "2"]}], " ", "a", " ", "h0", " ", 
   RowBox[{"(", 
    RowBox[{"s", "+", "x0"}], ")"}], " ", 
   RowBox[{"Cot", "[", "\[CapitalTheta]B", "]"}]}], "\[Equal]", 
  RowBox[{"Kz", " ", 
   RowBox[{"\[Theta]", "[", "0", "]"}]}]}]], "Output",
 CellChangeTimes->{
  3.872564902096554*^9, 3.872564949275942*^9, 3.872565021873349*^9, 
   3.872565115133169*^9, {3.8725651467487817`*^9, 3.872565213208217*^9}, 
   3.872565249354165*^9, {3.872565309184843*^9, 3.872565322529818*^9}, 
   3.872565387409314*^9, 3.872566508278177*^9, 3.8725665835180717`*^9, {
   3.8725666959236937`*^9, 3.8725667019165955`*^9}, 3.8725669042973843`*^9, 
   3.872566965605323*^9, {3.872567039983423*^9, 3.8725670588201694`*^9}, 
   3.8725674504774837`*^9, {3.872567511781329*^9, 3.8725676231957006`*^9}, 
   3.8725677143476276`*^9, {3.8725678731934385`*^9, 3.8725678842946615`*^9}, 
   3.872567935727462*^9, {3.8725679745731463`*^9, 3.872567996253084*^9}, {
   3.872568075861318*^9, 3.872568099425247*^9}, {3.872568137345232*^9, 
   3.87256816170413*^9}, {3.872575535082761*^9, 3.8725755583033752`*^9}, {
   3.872575639746518*^9, 3.8725757012012787`*^9}, {3.87257590457963*^9, 
   3.872575939817261*^9}, 3.8725760035801673`*^9, {3.872576130902006*^9, 
   3.8725761476604133`*^9}, 3.8725763542005806`*^9, {3.872576389897577*^9, 
   3.872576442063689*^9}, 3.872576489715559*^9, {3.872576520925333*^9, 
   3.8725765395770645`*^9}, 3.8725765816635847`*^9, 3.872576642301502*^9, {
   3.8725767455565157`*^9, 3.872576762732937*^9}, 3.87257684070012*^9, 
   3.8725770022793093`*^9, 3.87257705862129*^9, {3.872577122675601*^9, 
   3.872577142950144*^9}, {3.8725772124627714`*^9, 3.8725772402046413`*^9}, 
   3.8725785660738864`*^9, 3.872578596805108*^9, 3.8725789135360093`*^9, 
   3.8725789672260423`*^9, 3.872579274000657*^9, 3.8736306640530996`*^9, {
   3.874642369612159*^9, 3.874642390275331*^9}, 3.874650435198743*^9, 
   3.8746504738186555`*^9, 3.874650542472147*^9, 3.879399298805534*^9, 
   3.879399339314725*^9, {3.8793994158317647`*^9, 
   3.8793994388949575`*^9}},ExpressionUUID->"0d7f3dcd-2857-466b-bfad-\
a1755697a912"],

Cell[BoxData[
 RowBox[{"qz", "\[Equal]", 
  RowBox[{
   RowBox[{"-", 
    FractionBox["1", "2"]}], " ", "a", " ", "h0", " ", 
   RowBox[{"(", 
    RowBox[{"z", "-", "z0"}], ")"}]}], "\[Equal]", 
  RowBox[{
   RowBox[{"-", "Kz"}], " ", 
   RowBox[{"\[Epsilon]", "[", "z", "]"}]}]}]], "Output",
 CellChangeTimes->{
  3.872564902096554*^9, 3.872564949275942*^9, 3.872565021873349*^9, 
   3.872565115133169*^9, {3.8725651467487817`*^9, 3.872565213208217*^9}, 
   3.872565249354165*^9, {3.872565309184843*^9, 3.872565322529818*^9}, 
   3.872565387409314*^9, 3.872566508278177*^9, 3.8725665835180717`*^9, {
   3.8725666959236937`*^9, 3.8725667019165955`*^9}, 3.8725669042973843`*^9, 
   3.872566965605323*^9, {3.872567039983423*^9, 3.8725670588201694`*^9}, 
   3.8725674504774837`*^9, {3.872567511781329*^9, 3.8725676231957006`*^9}, 
   3.8725677143476276`*^9, {3.8725678731934385`*^9, 3.8725678842946615`*^9}, 
   3.872567935727462*^9, {3.8725679745731463`*^9, 3.872567996253084*^9}, {
   3.872568075861318*^9, 3.872568099425247*^9}, {3.872568137345232*^9, 
   3.87256816170413*^9}, {3.872575535082761*^9, 3.8725755583033752`*^9}, {
   3.872575639746518*^9, 3.8725757012012787`*^9}, {3.87257590457963*^9, 
   3.872575939817261*^9}, 3.8725760035801673`*^9, {3.872576130902006*^9, 
   3.8725761476604133`*^9}, 3.8725763542005806`*^9, {3.872576389897577*^9, 
   3.872576442063689*^9}, 3.872576489715559*^9, {3.872576520925333*^9, 
   3.8725765395770645`*^9}, 3.8725765816635847`*^9, 3.872576642301502*^9, {
   3.8725767455565157`*^9, 3.872576762732937*^9}, 3.87257684070012*^9, 
   3.8725770022793093`*^9, 3.87257705862129*^9, {3.872577122675601*^9, 
   3.872577142950144*^9}, {3.8725772124627714`*^9, 3.8725772402046413`*^9}, 
   3.8725785660738864`*^9, 3.872578596805108*^9, 3.8725789135360093`*^9, 
   3.8725789672260423`*^9, 3.872579274000657*^9, 3.8736306640530996`*^9, {
   3.874642369612159*^9, 3.874642390275331*^9}, 3.874650435198743*^9, 
   3.8746504738186555`*^9, 3.874650542472147*^9, 3.879399298805534*^9, 
   3.879399339314725*^9, {3.8793994158317647`*^9, 
   3.8793994388989434`*^9}},ExpressionUUID->"b13c1f02-3ef0-461b-a4a3-\
73a3df048a4c"],

Cell[BoxData[
 InterpretationBox[
  RowBox[{"\<\"Jn = \"\>", "\[InvisibleSpace]", 
   SuperscriptBox["\[ExponentialE]", 
    RowBox[{
     RowBox[{
      FractionBox["1", "2"], " ", "\[ImaginaryI]", " ", "gz", " ", "s", " ", 
      RowBox[{"(", 
       RowBox[{"\[PlusMinus]", "1"}], ")"}]}], "+", 
     RowBox[{
      FractionBox["1", "2"], " ", "\[ImaginaryI]", " ", "h0", " ", "uz", " ", 
      RowBox[{"(", 
       RowBox[{"\[PlusMinus]", "1"}], ")"}]}], "-", 
     RowBox[{"\[ImaginaryI]", " ", "x", " ", 
      RowBox[{"(", 
       RowBox[{"p\[Theta]", "+", 
        RowBox[{"qz", " ", 
         RowBox[{"(", 
          RowBox[{"\[PlusMinus]", "1"}], ")"}]}]}], ")"}]}]}]]}],
  SequenceForm["Jn = ", E^(Complex[0, 
       Rational[1, 2]] $CellContext`gz $CellContext`s PlusMinus[1] + 
    Complex[0, 
       Rational[1, 2]] $CellContext`h0 $CellContext`uz PlusMinus[1] + 
    Complex[0, -1] $CellContext`x ($CellContext`p\[Theta] + $CellContext`qz 
       PlusMinus[1]))],
  Editable->False]], "Print",
 CellChangeTimes->{
  3.872577002296551*^9, 3.8725770586414595`*^9, {3.872577122696082*^9, 
   3.8725771429706573`*^9}, {3.872577212483715*^9, 3.872577240225232*^9}, 
   3.8725785660943575`*^9, 3.872578596826823*^9, 3.8725789135559635`*^9, 
   3.8725789672330246`*^9, 3.872579274009062*^9, 3.873630664059094*^9, {
   3.874642369619175*^9, 3.874642390285344*^9}, 3.874650435221678*^9, 
   3.8746504738466654`*^9, 3.874650542494166*^9, 3.8793992988284616`*^9, 
   3.8793993393427725`*^9, {3.879399415854704*^9, 
   3.879399438903931*^9}},ExpressionUUID->"5ea96030-a1c8-41d9-abf5-\
e020af519c73"]
}, Open  ]]
}, Closed]],

Cell[CellGroupData[{

Cell["physical meanings of hz and p\[Theta]", "Subsubsection",
 CellChangeTimes->{{3.8166069820507374`*^9, 3.8166069846756716`*^9}, {
   3.8174740668322573`*^9, 3.8174740827101135`*^9}, 3.8250787043089485`*^9, 
   3.825564960137077*^9, {3.8370631719301186`*^9, 3.837063198195103*^9}, {
   3.8415756212741013`*^9, 3.8415756232166824`*^9}, 3.8416525951454687`*^9, {
   3.842856300699931*^9, 3.8428563207732286`*^9}, {3.84519478536674*^9, 
   3.8451947871151075`*^9}, {3.8459624683841634`*^9, 3.8459624757034025`*^9}, 
   3.846815516630509*^9, 3.846815659623675*^9, 3.872505539568062*^9, {
   3.872506942847269*^9, 3.8725069652331443`*^9}, {3.8725645550010633`*^9, 
   3.87256456095925*^9}, 3.8736306183537817`*^9, {3.8736308949677267`*^9, 
   3.873630898873248*^9}, {3.8746422411921806`*^9, 3.874642250485898*^9}, {
   3.8746501781135845`*^9, 3.8746501877539616`*^9}},
 Background->RGBColor[
  0.88, 1, 0.88],ExpressionUUID->"291312a0-bf66-44d0-ac1e-b9374e3bb42c"],

Cell[CellGroupData[{

Cell[BoxData[{
 RowBox[{
  RowBox[{
   RowBox[{"Clear", "[", "\"\<Global`*\>\"", "]"}], ";", 
   RowBox[{"Remove", "[", "\"\<Global`*\>\"", "]"}], ";"}], 
  "\[IndentingNewLine]"}], "\[IndentingNewLine]", 
 RowBox[{
  RowBox[{
   RowBox[{"gz", "=", 
    RowBox[{"h0", "+", 
     RowBox[{"a", " ", "h0", " ", 
      RowBox[{"(", 
       RowBox[{
        RowBox[{"-", "z"}], "+", "z0"}], ")"}]}]}]}], ";"}], 
  RowBox[{"(*", " ", 
   RowBox[{
   "modulus", " ", "of", " ", "the", " ", "reciprocal", " ", "vector"}], " ", 
   "*)"}]}], "\[IndentingNewLine]", 
 RowBox[{
  RowBox[{
   RowBox[{"qz", "=", 
    RowBox[{
     RowBox[{"-", "a"}], " ", "h0", " ", 
     RowBox[{
      RowBox[{"(", 
       RowBox[{"z", "-", "z0"}], ")"}], "/", "2"}]}]}], ";"}], 
  RowBox[{"(*", " ", 
   RowBox[{"resonance", " ", "error"}], " ", "*)"}]}], "\[IndentingNewLine]", 
 RowBox[{
  RowBox[{
   RowBox[{"Kx", "=", 
    RowBox[{
     RowBox[{"K", " ", 
      RowBox[{"Sin", "[", "\[CapitalTheta]B", "]"}]}], "+", "qz"}]}], ";"}], 
  RowBox[{"(*", " ", 
   RowBox[{"x", " ", "component", " ", "of", " ", "Ko"}], " ", 
   "*)"}]}], "\[IndentingNewLine]", 
 RowBox[{
  RowBox[{"Simplify", "[", 
   RowBox[{
    RowBox[{
     RowBox[{"2", "Kx"}], "==", "gz"}], "/.", 
    RowBox[{"K", "->", 
     RowBox[{"h0", "/", 
      RowBox[{"(", 
       RowBox[{"2", 
        RowBox[{"Sin", "[", "\[CapitalTheta]B", "]"}]}], ")"}]}]}]}], "]"}], 
  RowBox[{"(*", " ", 
   RowBox[{"test", " ", "of", " ", "the", " ", "Bragg", " ", "law"}], " ", 
   "*)"}], "\[IndentingNewLine]"}], "\[IndentingNewLine]", 
 RowBox[{
  RowBox[{
   RowBox[{"p\[Theta]", "=", 
    RowBox[{
     RowBox[{"-", " ", "a"}], " ", "h0", " ", 
     RowBox[{"(", 
      RowBox[{"s", "+", "x0"}], ")"}], " ", 
     RowBox[{
      RowBox[{"Cot", "[", "\[CapitalTheta]B", "]"}], "/", "2"}]}]}], ";"}], 
  RowBox[{"(*", " ", 
   RowBox[{"resonance", " ", "error"}], " ", "*)"}]}], "\[IndentingNewLine]", 
 RowBox[{
  RowBox[{
   RowBox[{"\[Theta]0", "=", 
    RowBox[{
     RowBox[{"-", "a"}], " ", 
     RowBox[{"(", 
      RowBox[{"x0", "+", "s"}], ")"}]}]}], ";"}], 
  RowBox[{"(*", " ", 
   RowBox[{"shear", " ", "strain"}], " ", "*)"}]}], "\[IndentingNewLine]", 
 RowBox[{
  RowBox[{
   RowBox[{"g\[Theta]", "=", 
    RowBox[{
     RowBox[{"-", 
      RowBox[{"{", 
       RowBox[{"1", ",", "0", ",", "\[Theta]0"}], "}"}]}], "h0"}]}], ";"}], 
  RowBox[{"(*", " ", 
   RowBox[{"reciprocal", " ", "vector"}], " ", 
   "*)"}]}], "\[IndentingNewLine]", 
 RowBox[{
  RowBox[{
   RowBox[{"Ko", "=", 
    RowBox[{"{", 
     RowBox[{
      RowBox[{
       RowBox[{"h0", "/", "2"}], "-", "p\[Theta]"}], ",", "0", ",", 
      RowBox[{"h0", "/", 
       RowBox[{"(", 
        RowBox[{"2", " ", 
         RowBox[{"Tan", "[", "\[CapitalTheta]B", "]"}]}], ")"}]}]}], "}"}]}], 
   ";"}], 
  RowBox[{"(*", " ", 
   RowBox[{"kinamatical", " ", "vector", " ", "Ko"}], " ", 
   "*)"}]}], "\[IndentingNewLine]", 
 RowBox[{
  RowBox[{"Expand", "[", 
   RowBox[{"g\[Theta]", ".", "Ko"}], "]"}], "==", 
  RowBox[{
   RowBox[{"-", "h0"}], 
   RowBox[{"(", 
    RowBox[{"h0", "/", "2"}], ")"}], 
   RowBox[{"(*", " ", 
    RowBox[{"test", " ", "of", " ", "the", " ", "Bragg", " ", "law"}], " ", 
    "*)"}]}]}]}], "Input",
 CellChangeTimes->{
  3.8746544410024753`*^9, {3.878795081354664*^9, 3.878795088754027*^9}, {
   3.8794004631406045`*^9, 3.87940047934692*^9}, {3.87940066253308*^9, 
   3.8794006700278654`*^9}},ExpressionUUID->"9d497a30-c024-47b4-9a93-\
fcfb093fbd25"],

Cell[BoxData["True"], "Output",
 CellChangeTimes->{3.8746544693734837`*^9, 
  3.879400671021922*^9},ExpressionUUID->"606860fc-383e-4ebe-94ac-\
68e096fbe492"],

Cell[BoxData["True"], "Output",
 CellChangeTimes->{3.8746544693734837`*^9, 
  3.879400671026493*^9},ExpressionUUID->"24240d43-1608-4713-b27a-\
a64181f1792a"]
}, Open  ]]
}, Closed]],

Cell[CellGroupData[{

Cell["convolution integrals (12a-b)", "Subsubsection",
 CellChangeTimes->{{3.87259381068731*^9, 3.872593825919165*^9}, 
   3.87259390999897*^9, {3.8746502910746026`*^9, 3.874650294484397*^9}},
 Background->RGBColor[
  0.88, 1, 0.88],ExpressionUUID->"4353ca2b-226b-4aab-a69a-19d2f225f96a"],

Cell[CellGroupData[{

Cell[BoxData[{
 RowBox[{
  RowBox[{
   RowBox[{"Clear", "[", "\"\<Global`*\>\"", "]"}], ";", 
   RowBox[{"Remove", "[", "\"\<Global`*\>\"", "]"}], ";"}], 
  "\[IndentingNewLine]"}], "\[IndentingNewLine]", 
 RowBox[{
  RowBox[{
   RowBox[{"jn", "=", 
    SuperscriptBox["\[ExponentialE]", 
     RowBox[{
      RowBox[{
       FractionBox["1", "2"], " ", "\[ImaginaryI]", " ", "gt", " ", "s", " ", 
       RowBox[{"(", 
        RowBox[{"\[PlusMinus]", "1"}], ")"}]}], "+", 
      RowBox[{
       FractionBox["1", "2"], " ", "\[ImaginaryI]", " ", "h0", " ", "ut", " ", 
       RowBox[{"(", 
        RowBox[{"\[PlusMinus]", "1"}], ")"}]}], "-", 
      RowBox[{"\[ImaginaryI]", " ", "x", " ", 
       RowBox[{"(", 
        RowBox[{"p\[Theta]", "+", 
         RowBox[{"qt", " ", 
          RowBox[{"(", 
           RowBox[{"\[PlusMinus]", "1"}], ")"}]}]}], ")"}]}]}]]}], ";"}], 
  "\[IndentingNewLine]", 
  RowBox[{"(*", " ", 
   RowBox[{"The", " ", "Fourier", " ", "transform", " ", "of", " ", 
    FormBox[
     RowBox[{"f", "(", "t", ")"}],
     TraditionalForm], "is", " ", "defined", " ", "to", " ", "be", 
    FormBox[
     RowBox[{
      FractionBox["1", 
       SqrtBox[
        RowBox[{"2", " ", "\[Pi]"}]]], 
      RowBox[{
       SubsuperscriptBox["\[Integral]", 
        RowBox[{"-", "\[Infinity]"}], "\[Infinity]"], 
       RowBox[{
        RowBox[{"f", "(", "t", ")"}], 
        SuperscriptBox["e", 
         RowBox[{
         "i", "\[InvisibleSpace] ", "\[Omega]", " \[InvisibleSpace]", "t"}]], 
        "d", "\[InvisibleSpace]", "t"}]}]}],
     TraditionalForm]}], " ", "*)"}]}], "\[IndentingNewLine]", 
 RowBox[{
  RowBox[{
   RowBox[{
    OverscriptBox["Jn", "~"], "[", 
    RowBox[{"p", ",", "t"}], "]"}], "==", 
   RowBox[{"FourierTransform", "[", 
    RowBox[{"jn", ",", "x", ",", "p"}], "]"}]}], 
  RowBox[{"(*", " ", 
   RowBox[{"Eq", ".", " ", 
    RowBox[{"(", 
     RowBox[{"11", "a"}], ")"}]}], " ", "*)"}]}], "\[IndentingNewLine]", 
 RowBox[{
  RowBox[{
   RowBox[{
    OverscriptBox["JnStar", "~"], "[", 
    RowBox[{"p", ",", "0"}], "]"}], "==", 
   RowBox[{"FourierTransform", "[", 
    RowBox[{
     RowBox[{"jn", "/.", 
      RowBox[{"{", 
       RowBox[{
        RowBox[{
         RowBox[{"(", 
          RowBox[{"\[PlusMinus]", "1"}], ")"}], "->", 
         RowBox[{"(", 
          RowBox[{"\[MinusPlus]", "1"}], ")"}]}], ",", 
        RowBox[{"p\[Theta]", "->", 
         RowBox[{"-", "p\[Theta]"}]}], ",", 
        RowBox[{"ut", "->", "u0"}], ",", 
        RowBox[{"qt", "->", "q0"}], ",", 
        RowBox[{"gt", "->", "g0"}]}], "}"}]}], ",", "x", ",", "p"}], "]"}]}], 
  RowBox[{"(*", " ", 
   RowBox[{"Eq", ".", " ", 
    RowBox[{"(", 
     RowBox[{"11", "b"}], ")"}]}], " ", "*)"}], "\[IndentingNewLine]", 
  RowBox[{"(*", " ", 
   RowBox[{
    RowBox[{"https", ":"}], "//", 
    RowBox[{
     RowBox[{"mathworld", ".", "wolfram", ".", "comconvolution"}], " ", 
     RowBox[{"theorem", "/", 
      RowBox[{"ConvolutionTheorem", ".", "html"}]}]}]}], " ", 
   "*)"}]}], "\[IndentingNewLine]", 
 RowBox[{
  RowBox[{
   RowBox[{
    OverscriptBox["\[Phi]n", "~"], "[", 
    RowBox[{"p", ",", "0"}], "]"}], "==", 
   RowBox[{
    SuperscriptBox["\[ExponentialE]", 
     RowBox[{
      RowBox[{
       FractionBox["1", "2"], " ", "\[ImaginaryI]", " ", "g0", " ", "s", " ", 
       RowBox[{"(", 
        RowBox[{"\[MinusPlus]", "1"}], ")"}]}], "+", 
      RowBox[{
       FractionBox["1", "2"], " ", "\[ImaginaryI]", " ", "h0", " ", "u0", 
       RowBox[{"(", 
        RowBox[{"\[MinusPlus]", "1"}], ")"}]}]}]], 
    RowBox[{"Integrate", "[", 
     RowBox[{
      RowBox[{
       RowBox[{"DiracDelta", "[", 
        RowBox[{"p", "+", "p\[Theta]", "-", 
         RowBox[{"q0", " ", 
          RowBox[{"(", 
           RowBox[{"\[MinusPlus]", "1"}], ")"}]}], "-", "p1"}], "]"}], 
       RowBox[{
        OverscriptBox["\[Psi]n", "~"], "[", 
        RowBox[{"p1", ",", "0"}], "]"}]}], " ", ",", 
      RowBox[{"{", 
       RowBox[{"p1", ",", 
        RowBox[{"-", "Infinity"}], ",", 
        RowBox[{"+", "Infinity"}]}], "}"}], ",", 
      RowBox[{"Assumptions", "\[Rule]", 
       RowBox[{
        RowBox[{"p\[Theta]", "\[Element]", "Reals"}], "&&", 
        RowBox[{"q0", "\[Element]", "Reals"}], "&&", 
        RowBox[{"p", "\[Element]", 
         TemplateBox[{},
          "Reals"]}]}]}]}], "]"}]}]}], 
  RowBox[{"(*", " ", 
   RowBox[{"Eq", ".", " ", 
    RowBox[{"(", 
     RowBox[{"12", "a"}], ")"}]}], " ", "*)"}]}], "\[IndentingNewLine]", 
 RowBox[{
  RowBox[{
   OverscriptBox["\[Psi]n", "~"], "[", 
   RowBox[{"p", ",", "t"}], "]"}], "==", 
  RowBox[{
   SuperscriptBox["\[ExponentialE]", 
    RowBox[{
     RowBox[{
      FractionBox["1", "2"], " ", "\[ImaginaryI]", " ", "gt", " ", "s", " ", 
      RowBox[{"(", 
       RowBox[{"\[PlusMinus]", "1"}], ")"}]}], "+", 
     RowBox[{
      FractionBox["1", "2"], " ", "\[ImaginaryI]", " ", "h0", " ", "ut", " ", 
      RowBox[{"(", 
       RowBox[{"\[PlusMinus]", "1"}], ")"}]}]}]], 
   RowBox[{"Integrate", "[", 
    RowBox[{
     RowBox[{
      RowBox[{"DiracDelta", "[", 
       RowBox[{"p", "-", "p\[Theta]", "-", 
        RowBox[{"qt", " ", 
         RowBox[{"(", 
          RowBox[{"\[PlusMinus]", "1"}], ")"}]}], "-", "p1"}], "]"}], 
      RowBox[{
       OverscriptBox["\[Phi]n", "~"], "[", 
       RowBox[{"p1", ",", "t"}], "]"}]}], " ", ",", 
     RowBox[{"{", 
      RowBox[{"p1", ",", 
       RowBox[{"-", "Infinity"}], ",", 
       RowBox[{"+", "Infinity"}]}], "}"}], ",", 
     RowBox[{"Assumptions", "\[Rule]", 
      RowBox[{
       RowBox[{"p\[Theta]", "\[Element]", "Reals"}], "&&", 
       RowBox[{"qt", "\[Element]", "Reals"}], "&&", 
       RowBox[{"p", "\[Element]", 
        TemplateBox[{},
         "Reals"]}]}]}]}], "]"}], 
   RowBox[{"(*", " ", 
    RowBox[{"Eq", ".", " ", 
     RowBox[{"(", 
      RowBox[{"12", "b"}], ")"}]}], " ", "*)"}]}]}]}], "Input",
 CellChangeTimes->CompressedData["
1:eJwdzVso63EAB/D/ESK3OEUm6++2tAe8jFDjL9kD2mwPiszczkRnLG3JXfJw
zuYUD2juD85x2/bAC4Vzco4OaUcrJo615pqWMUmZ8P/+Hr59Hr71/cZVN0nr
fCiKSmIDpx2BDRXHLsa0V0w8NvBUUNidroaXDdxZ0nd+m4exiYlmePuPWoXX
yS85ctb8vBAGvk7KxFAuM0ugZyaztJo1vkhP9PM3KGDKn6MquHTDU0KVUVgP
S27qVXCIy22BonthG9xWhLbDAnVVLwyIye6HWdFTX2FYy54O0uHlg1Dq2CYW
DHsN5F/gnoRum3aW7Hm2FqDvr/FDqJcN2iCncdEJmznWMxioWfxQw9ooWSZ6
NG4B9A8SpMNmm3UdznH8NuDHYMkWtJxf70Kfn4J96LDOEHftUbk1/11Mwg+a
mPLltwi+HliIeTpNUqHdxWye9hEHtG+pYtYOZ2saXLFEZMCXWieRUuhyIV3s
yYfCMJMYZobYpVBrjp2AaZUPU3B0RERLWDN2vsfBT3w1D5Z19RC9pn4+pP8O
EJ2tynn5lYuxa+6McMyofFSwrj0/ET9fnDzDo0i9F74DsTVENA==
  "],ExpressionUUID->"e7af5628-82a9-42b9-a814-f115c65132fb"],

Cell[BoxData[
 RowBox[{
  RowBox[{
   OverscriptBox["Jn", "~"], "[", 
   RowBox[{"p", ",", "t"}], "]"}], "\[Equal]", 
  RowBox[{
   SuperscriptBox["\[ExponentialE]", 
    RowBox[{
     RowBox[{
      FractionBox["1", "2"], " ", "\[ImaginaryI]", " ", "gt", " ", "s", " ", 
      RowBox[{"(", 
       RowBox[{"\[PlusMinus]", "1"}], ")"}]}], "+", 
     RowBox[{
      FractionBox["1", "2"], " ", "\[ImaginaryI]", " ", "h0", " ", "ut", " ", 
      RowBox[{"(", 
       RowBox[{"\[PlusMinus]", "1"}], ")"}]}]}]], " ", 
   SqrtBox[
    RowBox[{"2", " ", "\[Pi]"}]], " ", 
   RowBox[{"DiracDelta", "[", 
    RowBox[{"p", "-", "p\[Theta]", "-", 
     RowBox[{"qt", " ", 
      RowBox[{"(", 
       RowBox[{"\[PlusMinus]", "1"}], ")"}]}]}], "]"}]}]}]], "Output",
 CellChangeTimes->{
  3.8725825395931077`*^9, {3.87258296621865*^9, 3.8725829895790896`*^9}, 
   3.8725842014643745`*^9, {3.8725926577875013`*^9, 3.87259266456767*^9}, 
   3.8725927312169385`*^9, 3.8725930603765335`*^9, {3.8725931209787536`*^9, 
   3.8725931444020553`*^9}, 3.872593241816919*^9, 3.8725954516283073`*^9, 
   3.8725954849257584`*^9, {3.8725955229850845`*^9, 3.872595545628647*^9}, 
   3.8725955916028605`*^9, 3.8736430242313414`*^9, 3.8736430723083944`*^9, 
   3.8746506790369434`*^9, 3.874650776310437*^9, {3.874652432790588*^9, 
   3.87465246896984*^9}, 3.8746525013016477`*^9, 3.8794054452072024`*^9, 
   3.8794054912784224`*^9, 
   3.879405534043984*^9},ExpressionUUID->"80d8ae72-bfa3-4c0c-a26d-\
738e1b3626d0"],

Cell[BoxData[
 RowBox[{
  RowBox[{
   OverscriptBox["JnStar", "~"], "[", 
   RowBox[{"p", ",", "0"}], "]"}], "\[Equal]", 
  RowBox[{
   SuperscriptBox["\[ExponentialE]", 
    RowBox[{
     RowBox[{
      FractionBox["1", "2"], " ", "\[ImaginaryI]", " ", "g0", " ", "s", " ", 
      RowBox[{"(", 
       RowBox[{"\[MinusPlus]", "1"}], ")"}]}], "+", 
     RowBox[{
      FractionBox["1", "2"], " ", "\[ImaginaryI]", " ", "h0", " ", "u0", " ", 
      RowBox[{"(", 
       RowBox[{"\[MinusPlus]", "1"}], ")"}]}]}]], " ", 
   SqrtBox[
    RowBox[{"2", " ", "\[Pi]"}]], " ", 
   RowBox[{"DiracDelta", "[", 
    RowBox[{"p", "+", "p\[Theta]", "-", 
     RowBox[{"q0", " ", 
      RowBox[{"(", 
       RowBox[{"\[MinusPlus]", "1"}], ")"}]}]}], "]"}]}]}]], "Output",
 CellChangeTimes->{
  3.8725825395931077`*^9, {3.87258296621865*^9, 3.8725829895790896`*^9}, 
   3.8725842014643745`*^9, {3.8725926577875013`*^9, 3.87259266456767*^9}, 
   3.8725927312169385`*^9, 3.8725930603765335`*^9, {3.8725931209787536`*^9, 
   3.8725931444020553`*^9}, 3.872593241816919*^9, 3.8725954516283073`*^9, 
   3.8725954849257584`*^9, {3.8725955229850845`*^9, 3.872595545628647*^9}, 
   3.8725955916028605`*^9, 3.8736430242313414`*^9, 3.8736430723083944`*^9, 
   3.8746506790369434`*^9, 3.874650776310437*^9, {3.874652432790588*^9, 
   3.87465246896984*^9}, 3.8746525013016477`*^9, 3.8794054452072024`*^9, 
   3.8794054912784224`*^9, 
   3.87940553406689*^9},ExpressionUUID->"6a1af22a-a9b1-481b-becd-\
fc50cab9c921"],

Cell[BoxData[
 RowBox[{
  RowBox[{
   OverscriptBox["\[Phi]n", "~"], "[", 
   RowBox[{"p", ",", "0"}], "]"}], "\[Equal]", 
  RowBox[{
   SuperscriptBox["\[ExponentialE]", 
    RowBox[{
     RowBox[{
      FractionBox["1", "2"], " ", "\[ImaginaryI]", " ", "g0", " ", "s", " ", 
      RowBox[{"(", 
       RowBox[{"\[MinusPlus]", "1"}], ")"}]}], "+", 
     RowBox[{
      FractionBox["1", "2"], " ", "\[ImaginaryI]", " ", "h0", " ", "u0", " ", 
      RowBox[{"(", 
       RowBox[{"\[MinusPlus]", "1"}], ")"}]}]}]], " ", 
   RowBox[{
    OverscriptBox["\[Psi]n", "~"], "[", 
    RowBox[{
     RowBox[{"p", "+", "p\[Theta]", "-", 
      RowBox[{"q0", " ", 
       RowBox[{"(", 
        RowBox[{"\[MinusPlus]", "1"}], ")"}]}]}], ",", "0"}], 
    "]"}]}]}]], "Output",
 CellChangeTimes->{
  3.8725825395931077`*^9, {3.87258296621865*^9, 3.8725829895790896`*^9}, 
   3.8725842014643745`*^9, {3.8725926577875013`*^9, 3.87259266456767*^9}, 
   3.8725927312169385`*^9, 3.8725930603765335`*^9, {3.8725931209787536`*^9, 
   3.8725931444020553`*^9}, 3.872593241816919*^9, 3.8725954516283073`*^9, 
   3.8725954849257584`*^9, {3.8725955229850845`*^9, 3.872595545628647*^9}, 
   3.8725955916028605`*^9, 3.8736430242313414`*^9, 3.8736430723083944`*^9, 
   3.8746506790369434`*^9, 3.874650776310437*^9, {3.874652432790588*^9, 
   3.87465246896984*^9}, 3.8746525013016477`*^9, 3.8794054452072024`*^9, 
   3.8794054912784224`*^9, 
   3.879405534148673*^9},ExpressionUUID->"88dbc003-bef7-4388-a8da-\
40766143984f"],

Cell[BoxData[
 RowBox[{
  RowBox[{
   OverscriptBox["\[Psi]n", "~"], "[", 
   RowBox[{"p", ",", "t"}], "]"}], "\[Equal]", 
  RowBox[{
   SuperscriptBox["\[ExponentialE]", 
    RowBox[{
     RowBox[{
      FractionBox["1", "2"], " ", "\[ImaginaryI]", " ", "gt", " ", "s", " ", 
      RowBox[{"(", 
       RowBox[{"\[PlusMinus]", "1"}], ")"}]}], "+", 
     RowBox[{
      FractionBox["1", "2"], " ", "\[ImaginaryI]", " ", "h0", " ", "ut", " ", 
      RowBox[{"(", 
       RowBox[{"\[PlusMinus]", "1"}], ")"}]}]}]], " ", 
   RowBox[{
    OverscriptBox["\[Phi]n", "~"], "[", 
    RowBox[{
     RowBox[{"p", "-", "p\[Theta]", "-", 
      RowBox[{"qt", " ", 
       RowBox[{"(", 
        RowBox[{"\[PlusMinus]", "1"}], ")"}]}]}], ",", "t"}], 
    "]"}]}]}]], "Output",
 CellChangeTimes->{
  3.8725825395931077`*^9, {3.87258296621865*^9, 3.8725829895790896`*^9}, 
   3.8725842014643745`*^9, {3.8725926577875013`*^9, 3.87259266456767*^9}, 
   3.8725927312169385`*^9, 3.8725930603765335`*^9, {3.8725931209787536`*^9, 
   3.8725931444020553`*^9}, 3.872593241816919*^9, 3.8725954516283073`*^9, 
   3.8725954849257584`*^9, {3.8725955229850845`*^9, 3.872595545628647*^9}, 
   3.8725955916028605`*^9, 3.8736430242313414`*^9, 3.8736430723083944`*^9, 
   3.8746506790369434`*^9, 3.874650776310437*^9, {3.874652432790588*^9, 
   3.87465246896984*^9}, 3.8746525013016477`*^9, 3.8794054452072024`*^9, 
   3.8794054912784224`*^9, 
   3.8794055342464423`*^9},ExpressionUUID->"9fccace7-c1c4-4642-a852-\
8ea6b421428e"]
}, Open  ]]
}, Closed]],

Cell[CellGroupData[{

Cell["\<\
solution of the Takagi-Taupin equations (bent crystals, Laue case)\
\>", "Subsubsection",
 CellChangeTimes->{{3.87259381068731*^9, 3.872593825919165*^9}, {
  3.878801800095557*^9, 3.878801803266447*^9}},
 Background->RGBColor[
  0.88, 1, 0.88],ExpressionUUID->"248961d3-14dc-4dc3-a52f-0a71c30961c3"],

Cell[CellGroupData[{

Cell[BoxData[{
 RowBox[{
  RowBox[{
   RowBox[{"Clear", "[", "\"\<Global`*\>\"", "]"}], ";", 
   RowBox[{"Remove", "[", "\"\<Global`*\>\"", "]"}], ";"}], 
  "\[IndentingNewLine]"}], "\[IndentingNewLine]", 
 RowBox[{" ", 
  RowBox[{
   RowBox[{
    RowBox[{
     OverscriptBox["J0", "~"], "[", 
     RowBox[{"p_", ",", "p1_"}], "]"}], "=", 
    RowBox[{"{", "\[IndentingNewLine]", 
     RowBox[{
      RowBox[{
       RowBox[{"{", 
        RowBox[{
         RowBox[{"DiracDelta", "[", 
          RowBox[{"p", "+", "p\[Theta]", "+", "q0", "-", "p1"}], "]"}], ",", 
         "0"}], "}"}], 
       SuperscriptBox["\[ExponentialE]", 
        RowBox[{
         RowBox[{
          RowBox[{"-", 
           FractionBox["1", "2"]}], " ", "\[ImaginaryI]", " ", "g0", " ", 
          "s"}], " ", "-", 
         RowBox[{
          FractionBox["1", "2"], " ", "\[ImaginaryI]", " ", "h0", " ", 
          "u0"}]}]]}], ",", "\[IndentingNewLine]", 
      RowBox[{
       RowBox[{"{", 
        RowBox[{"0", ",", 
         RowBox[{"DiracDelta", "[", 
          RowBox[{"p", "+", "p\[Theta]", "-", "q0", "-", "p1"}], "]"}]}], 
        "}"}], 
       SuperscriptBox["\[ExponentialE]", 
        RowBox[{
         RowBox[{
          RowBox[{"+", 
           FractionBox["1", "2"]}], " ", "\[ImaginaryI]", " ", "g0", " ", 
          "s"}], " ", "+", 
         RowBox[{
          FractionBox["1", "2"], " ", "\[ImaginaryI]", " ", "h0", " ", 
          "u0"}]}]]}]}], "\[IndentingNewLine]", "}"}]}], 
   ";"}]}], "\[IndentingNewLine]", 
 RowBox[{
  RowBox[{
   RowBox[{
    OverscriptBox["Jt", "~"], "[", 
    RowBox[{"p_", ",", "p1_"}], "]"}], "=", " ", 
   RowBox[{"{", "\[IndentingNewLine]", 
    RowBox[{
     RowBox[{
      RowBox[{"{", 
       RowBox[{
        RowBox[{"DiracDelta", "[", 
         RowBox[{"p", "-", "p\[Theta]", "-", "qt", "-", "p1"}], "]"}], ",", 
        "0"}], "}"}], 
      SuperscriptBox["\[ExponentialE]", 
       RowBox[{
        RowBox[{
         RowBox[{"+", 
          FractionBox["1", "2"]}], " ", "\[ImaginaryI]", " ", "gt", " ", 
         "s"}], " ", "+", 
        RowBox[{
         FractionBox["1", "2"], " ", "\[ImaginaryI]", " ", "h0", " ", 
         "ut"}]}]]}], ",", "\[IndentingNewLine]", 
     RowBox[{
      RowBox[{"{", 
       RowBox[{"0", ",", 
        RowBox[{"DiracDelta", "[", 
         RowBox[{"p", "-", "p\[Theta]", "+", "qt", "-", "p1"}], "]"}]}], 
       "}"}], 
      SuperscriptBox["\[ExponentialE]", 
       RowBox[{
        RowBox[{
         RowBox[{"-", 
          FractionBox["1", "2"]}], " ", "\[ImaginaryI]", " ", "gt", " ", 
         "s"}], " ", "-", 
        RowBox[{
         FractionBox["1", "2"], " ", "\[ImaginaryI]", " ", "h0", " ", 
         "ut"}]}]]}]}], "\[IndentingNewLine]", "}"}]}], 
  ";"}], "\[IndentingNewLine]", 
 RowBox[{
  RowBox[{
   RowBox[{
    RowBox[{"U0", "[", "p_", "]"}], "=", 
    RowBox[{"{", 
     RowBox[{
      RowBox[{"{", 
       RowBox[{
        RowBox[{"T", "[", 
         RowBox[{"p", ",", "t"}], "]"}], ",", 
        RowBox[{"R", "[", 
         RowBox[{"p", ",", "t"}], "]"}]}], "}"}], ",", 
      RowBox[{"{", 
       RowBox[{
        RowBox[{"R", "[", 
         RowBox[{"p", ",", "t"}], "]"}], ",", 
        RowBox[{"T", "[", 
         RowBox[{
          RowBox[{"-", "p"}], ",", "t"}], "]"}]}], "}"}]}], "}"}]}], ";"}], 
  "\[IndentingNewLine]"}], "\[IndentingNewLine]", 
 RowBox[{
  RowBox[{"UB", "=", 
   RowBox[{"Simplify", "[", 
    RowBox[{
     RowBox[{
      OverscriptBox["Jt", "~"], "[", 
      RowBox[{"p", ",", "p2"}], "]"}], ".", 
     RowBox[{"U0", "[", "p2", "]"}], ".", 
     RowBox[{
      OverscriptBox["J0", "~"], "[", 
      RowBox[{"p2", ",", "p1"}], "]"}]}], "]"}]}], 
  ";"}], "\[IndentingNewLine]", 
 RowBox[{
  RowBox[{
   RowBox[{"UB", "[", 
    RowBox[{"[", "1", "]"}], "]"}], "=", 
   RowBox[{
    RowBox[{
     RowBox[{"UB", "[", 
      RowBox[{"[", "1", "]"}], "]"}], "/.", 
     RowBox[{"p2", "->", 
      RowBox[{"p", "-", "p\[Theta]", "-", "qt"}]}]}], "/.", 
    RowBox[{
     RowBox[{"DiracDelta", "[", "0", "]"}], " ", "->", "1"}]}]}], 
  ";"}], "\[IndentingNewLine]", 
 RowBox[{
  RowBox[{
   RowBox[{"UB", "[", 
    RowBox[{"[", "2", "]"}], "]"}], "=", 
   RowBox[{
    RowBox[{
     RowBox[{"UB", "[", 
      RowBox[{"[", "2", "]"}], "]"}], "/.", 
     RowBox[{"p2", "->", 
      RowBox[{"p", "-", "p\[Theta]", "+", "qt"}]}]}], "/.", 
    RowBox[{
     RowBox[{"DiracDelta", "[", "0", "]"}], " ", "->", "1"}]}]}], 
  ";"}], "\[IndentingNewLine]", 
 RowBox[{
  RowBox[{"UB", "=", 
   RowBox[{"Simplify", "[", 
    RowBox[{
     RowBox[{
      RowBox[{"Simplify", "[", 
       RowBox[{"UB", "/.", 
        RowBox[{"{", 
         RowBox[{
          RowBox[{
           RowBox[{"u0", "+", "ut"}], "->", 
           RowBox[{"2", 
            OverscriptBox["u", "_"]}]}], ",", 
          RowBox[{
           RowBox[{"u0", "-", "ut"}], "->", 
           RowBox[{
            RowBox[{"-", "2"}], "\[CapitalDelta]u"}]}]}], "}"}]}], "]"}], "/.", 
      RowBox[{
       RowBox[{"g0", "+", "gt"}], "->", 
       RowBox[{"2", 
        OverscriptBox["g", "_"]}]}]}], "/.", 
     RowBox[{"gt", "->", 
      RowBox[{
       RowBox[{"2", "\[CapitalDelta]g"}], "+", "g0"}]}]}], "]"}]}], 
  ";"}], "\[IndentingNewLine]", 
 RowBox[{
  RowBox[{"Print", "[", 
   RowBox[{"\"\<UB[p,p';t] = \>\"", ",", 
    RowBox[{
     RowBox[{"UB", "/.", 
      RowBox[{"p1", "->", 
       RowBox[{"p", "'"}]}]}], "//", "MatrixForm"}]}], "]"}], 
  RowBox[{"(*", " ", 
   RowBox[{"Eq", ".", " ", 
    RowBox[{"(", "14", ")"}]}], " ", "*)"}], ";"}]}], "Input",
 CellChangeTimes->{{3.863246630280649*^9, 3.8632467227640524`*^9}, {
   3.8632467559644184`*^9, 3.8632469010213003`*^9}, {3.8632469458414035`*^9, 
   3.863247039417701*^9}, {3.8632471192822285`*^9, 3.8632471719067144`*^9}, {
   3.8632472363265724`*^9, 3.863247287729679*^9}, {3.863247370625727*^9, 
   3.8632474118992786`*^9}, {3.863247451343784*^9, 3.8632474855435753`*^9}, {
   3.863247541764243*^9, 3.8632475421336584`*^9}, {3.863247630597048*^9, 
   3.863247636456979*^9}, {3.863247724150113*^9, 3.863247742830092*^9}, {
   3.8632482233923516`*^9, 3.863248226657724*^9}, {3.8632483437788377`*^9, 
   3.863248351613208*^9}, {3.863248418691614*^9, 3.8632484590341063`*^9}, {
   3.863248490284071*^9, 3.8632484982151036`*^9}, {3.8632523970136023`*^9, 
   3.863252461071302*^9}, {3.863252509597624*^9, 3.863252546980404*^9}, {
   3.8632525908736863`*^9, 3.8632525912213345`*^9}, {3.86325280793433*^9, 
   3.863252936791642*^9}, 3.863252984833423*^9, {3.863253159815733*^9, 
   3.863253170350737*^9}, {3.8632535152734795`*^9, 3.863253599708451*^9}, {
   3.8632536464769726`*^9, 3.8632536482505455`*^9}, {3.8632536930286045`*^9, 
   3.8632537119425945`*^9}, {3.86325377907092*^9, 3.863253779539077*^9}, {
   3.863344764409335*^9, 3.863344769994685*^9}, {3.863344804369218*^9, 
   3.8633449001182704`*^9}, {3.863344931163787*^9, 3.8633449416771216`*^9}, {
   3.8633450026549253`*^9, 3.863345026848869*^9}, {3.863345073052367*^9, 
   3.863345103907508*^9}, {3.863345136198669*^9, 3.863345157353112*^9}, {
   3.863352678879075*^9, 3.86335269697966*^9}, {3.8659066977887917`*^9, 
   3.8659067690965176`*^9}, {3.865906803298092*^9, 3.8659069647659955`*^9}, {
   3.8659070599347677`*^9, 3.865907146089876*^9}, 3.865907197015994*^9, {
   3.8659072391629624`*^9, 3.8659072415925446`*^9}, {3.8659230141345587`*^9, 
   3.865923100515254*^9}, {3.8659231690164223`*^9, 3.865923175029366*^9}, 
   3.865923907563452*^9, {3.865942392648058*^9, 3.865942530917757*^9}, {
   3.8659963496685023`*^9, 3.865996358855812*^9}, {3.8659963991049104`*^9, 
   3.865996514943181*^9}, {3.8659965544285107`*^9, 3.865996717995679*^9}, 
   3.8660023781464033`*^9, {3.8660024672682257`*^9, 3.866002470504792*^9}, 
   3.8660025013640447`*^9, {3.8660131717714276`*^9, 3.8660132030555735`*^9}, {
   3.86601368330555*^9, 3.8660136880599065`*^9}, 3.8660137201795473`*^9, {
   3.8725941429773903`*^9, 3.872594163835335*^9}, {3.8725942154609966`*^9, 
   3.8725942515758233`*^9}, {3.8725942850400915`*^9, 3.872594326908634*^9}, {
   3.872594375054711*^9, 3.8725943764610376`*^9}, {3.8725944310899687`*^9, 
   3.872594437640854*^9}, {3.872595235225234*^9, 3.87259525209033*^9}, {
   3.872595613959657*^9, 3.8725956315137887`*^9}, {3.872596001042946*^9, 
   3.8725960013932867`*^9}, {3.8725961253529997`*^9, 
   3.8725963039704003`*^9}, {3.8725964053434134`*^9, 3.872596620040103*^9}, {
   3.8725966555238247`*^9, 3.872596750695952*^9}, {3.8725969328415422`*^9, 
   3.8725969382496166`*^9}, {3.8725969689698043`*^9, 3.872597005173932*^9}, {
   3.8725970894225407`*^9, 3.8725972479435787`*^9}, {3.87265336022101*^9, 
   3.8726533856540327`*^9}, {3.8726535088329844`*^9, 
   3.8726535182951365`*^9}, {3.8736330236479874`*^9, 3.8736330382506576`*^9}, 
   3.873633108832825*^9, {3.873634205249812*^9, 3.8736342148683243`*^9}, {
   3.873638579206598*^9, 3.8736386578802147`*^9}, {3.873638865340218*^9, 
   3.8736388917557387`*^9}, {3.8746525567351003`*^9, 
   3.8746525570877156`*^9}, {3.874652637866266*^9, 3.8746527004516277`*^9}, {
   3.874652801973381*^9, 3.874652892837865*^9}, {3.8746534338088045`*^9, 
   3.874653437351973*^9}, {3.8752412842975736`*^9, 3.875241312130396*^9}, {
   3.8752416790543923`*^9, 3.87524173402777*^9}, {3.8752426191523404`*^9, 
   3.875242655360531*^9}, {3.8788046930921354`*^9, 3.878804693377294*^9}, {
   3.879405653434085*^9, 3.879405667879036*^9}, {3.879405757993108*^9, 
   3.8794057793155136`*^9}},ExpressionUUID->"0b0c4daa-d0ce-4c3b-b319-\
634b573594de"],

Cell[BoxData[
 InterpretationBox[
  RowBox[{"\<\"UB[p,p';t] = \"\>", "\[InvisibleSpace]", 
   TagBox[
    RowBox[{"(", "\[NoBreak]", GridBox[{
       {
        RowBox[{
         SuperscriptBox["\[ExponentialE]", 
          RowBox[{"\[ImaginaryI]", " ", 
           RowBox[{"(", 
            RowBox[{
             RowBox[{"s", " ", "\[CapitalDelta]g"}], "+", 
             RowBox[{"h0", " ", "\[CapitalDelta]u"}]}], ")"}]}]], " ", 
         RowBox[{"DiracDelta", "[", 
          RowBox[{"p", "+", "q0", "-", "qt", "-", 
           SuperscriptBox["p", "\[Prime]",
            MultilineFunction->None]}], "]"}], " ", 
         RowBox[{"T", "[", 
          RowBox[{
           RowBox[{"p", "-", "p\[Theta]", "-", "qt"}], ",", "t"}], "]"}]}], 
        RowBox[{
         SuperscriptBox["\[ExponentialE]", 
          RowBox[{"\[ImaginaryI]", " ", 
           RowBox[{"(", 
            RowBox[{
             RowBox[{"s", " ", 
              OverscriptBox["g", "_"]}], "+", 
             RowBox[{"h0", " ", 
              OverscriptBox["u", "_"]}]}], ")"}]}]], " ", 
         RowBox[{"DiracDelta", "[", 
          RowBox[{"p", "-", "q0", "-", "qt", "-", 
           SuperscriptBox["p", "\[Prime]",
            MultilineFunction->None]}], "]"}], " ", 
         RowBox[{"R", "[", 
          RowBox[{
           RowBox[{"p", "-", "p\[Theta]", "-", "qt"}], ",", "t"}], "]"}]}]},
       {
        RowBox[{
         SuperscriptBox["\[ExponentialE]", 
          RowBox[{
           RowBox[{"-", "\[ImaginaryI]"}], " ", 
           RowBox[{"(", 
            RowBox[{
             RowBox[{"s", " ", 
              OverscriptBox["g", "_"]}], "+", 
             RowBox[{"h0", " ", 
              OverscriptBox["u", "_"]}]}], ")"}]}]], " ", 
         RowBox[{"DiracDelta", "[", 
          RowBox[{"p", "+", "q0", "+", "qt", "-", 
           SuperscriptBox["p", "\[Prime]",
            MultilineFunction->None]}], "]"}], " ", 
         RowBox[{"R", "[", 
          RowBox[{
           RowBox[{"p", "-", "p\[Theta]", "+", "qt"}], ",", "t"}], "]"}]}], 
        RowBox[{
         SuperscriptBox["\[ExponentialE]", 
          RowBox[{
           RowBox[{"-", "\[ImaginaryI]"}], " ", 
           RowBox[{"(", 
            RowBox[{
             RowBox[{"s", " ", "\[CapitalDelta]g"}], "+", 
             RowBox[{"h0", " ", "\[CapitalDelta]u"}]}], ")"}]}]], " ", 
         RowBox[{"DiracDelta", "[", 
          RowBox[{"p", "-", "q0", "+", "qt", "-", 
           SuperscriptBox["p", "\[Prime]",
            MultilineFunction->None]}], "]"}], " ", 
         RowBox[{"T", "[", 
          RowBox[{
           RowBox[{
            RowBox[{"-", "p"}], "+", "p\[Theta]", "-", "qt"}], ",", "t"}], 
          "]"}]}]}
      },
      GridBoxAlignment->{"Columns" -> {{Center}}, "Rows" -> {{Baseline}}},
      GridBoxSpacings->{"Columns" -> {
          Offset[0.27999999999999997`], {
           Offset[0.7]}, 
          Offset[0.27999999999999997`]}, "Rows" -> {
          Offset[0.2], {
           Offset[0.4]}, 
          Offset[0.2]}}], "\[NoBreak]", ")"}],
    Function[BoxForm`e$, 
     MatrixForm[BoxForm`e$]]]}],
  SequenceForm["UB[p,p';t] = ", 
   MatrixForm[{{
     E^(Complex[
         0, 1] ($CellContext`s $CellContext`\[CapitalDelta]g + \
$CellContext`h0 $CellContext`\[CapitalDelta]u)) 
      DiracDelta[$CellContext`p + $CellContext`q0 - $CellContext`qt - 
        Derivative[
        1][$CellContext`p]] $CellContext`T[$CellContext`p - $CellContext`p\
\[Theta] - $CellContext`qt, $CellContext`t], 
      E^(Complex[
         0, 1] ($CellContext`s OverBar[$CellContext`g] + $CellContext`h0 
          OverBar[$CellContext`u])) 
      DiracDelta[$CellContext`p - $CellContext`q0 - $CellContext`qt - 
        Derivative[
        1][$CellContext`p]] $CellContext`R[$CellContext`p - $CellContext`p\
\[Theta] - $CellContext`qt, $CellContext`t]}, {
     E^(Complex[
         0, -1] ($CellContext`s OverBar[$CellContext`g] + $CellContext`h0 
          OverBar[$CellContext`u])) 
      DiracDelta[$CellContext`p + $CellContext`q0 + $CellContext`qt - 
        Derivative[
        1][$CellContext`p]] $CellContext`R[$CellContext`p - $CellContext`p\
\[Theta] + $CellContext`qt, $CellContext`t], 
      E^(Complex[
         0, -1] ($CellContext`s $CellContext`\[CapitalDelta]g + \
$CellContext`h0 $CellContext`\[CapitalDelta]u)) 
      DiracDelta[$CellContext`p - $CellContext`q0 + $CellContext`qt - 
        Derivative[
        1][$CellContext`p]] $CellContext`T[-$CellContext`p + $CellContext`p\
\[Theta] - $CellContext`qt, $CellContext`t]}}]],
  Editable->False]], "Print",
 CellChangeTimes->{{3.872597199092152*^9, 3.872597249021864*^9}, {
   3.8726533668541937`*^9, 3.872653386870371*^9}, 3.872653519331381*^9, 
   3.8736330761925974`*^9, {3.873634194535637*^9, 3.873634206515102*^9}, 
   3.87363424638269*^9, 3.8736386592137647`*^9, 3.8736388947981853`*^9, {
   3.874637343519512*^9, 3.874637346001417*^9}, {3.8746528573981457`*^9, 
   3.8746528934831553`*^9}, 3.874653438310975*^9, {3.87524262112493*^9, 
   3.8752426564684644`*^9}, 3.8788047005718613`*^9, {3.879405780275612*^9, 
   3.879405785597683*^9}},ExpressionUUID->"fa19221c-1f24-41b2-a4af-\
91dca8ed8b78"]
}, Open  ]]
}, Closed]]
}, Open  ]],

Cell[CellGroupData[{

Cell["6. Free-space propagation", "Section",
 CellChangeTimes->{{3.8166069820507374`*^9, 3.8166069846756716`*^9}, {
   3.8174740668322573`*^9, 3.8174740827101135`*^9}, 3.8250787043089485`*^9, 
   3.825564960137077*^9, {3.8370631719301186`*^9, 3.837063198195103*^9}, {
   3.8415756212741013`*^9, 3.8415756232166824`*^9}, 3.8416525951454687`*^9, {
   3.8442287117648125`*^9, 3.844228726041153*^9}, 3.8459613113454647`*^9, 
   3.8459626605634904`*^9, {3.8472701821593075`*^9, 3.8472701861278014`*^9}, 
   3.8633323653744354`*^9, {3.8635112821448965`*^9, 3.863511285315276*^9}, 
   3.8726509968330884`*^9, {3.87265124929974*^9, 3.87265125331847*^9}},
 Background->RGBColor[
  0.88, 1, 0.88],ExpressionUUID->"cf9b5167-5bd3-4173-8279-34ffdb380b98"],

Cell[CellGroupData[{

Cell[BoxData[{
 RowBox[{
  RowBox[{
   RowBox[{"Clear", "[", "\"\<Global`*\>\"", "]"}], ";", 
   RowBox[{"Remove", "[", "\"\<Global`*\>\"", "]"}], ";"}], 
  "\[IndentingNewLine]"}], "\[IndentingNewLine]", 
 RowBox[{
  RowBox[{"H0", "=", 
   RowBox[{"{", 
    RowBox[{
     RowBox[{"{", 
      RowBox[{
       RowBox[{
        RowBox[{
         RowBox[{"-", "p"}], " ", 
         RowBox[{"Tan", "[", "\[CapitalTheta]B", "]"}]}], "-", 
        RowBox[{
         SuperscriptBox["p", "2"], "/", 
         RowBox[{"(", 
          RowBox[{"2", "Kz"}], ")"}]}]}], ",", "0"}], "}"}], ",", 
     RowBox[{"{", 
      RowBox[{"0", ",", 
       RowBox[{
        RowBox[{"p", " ", 
         RowBox[{"Tan", "[", "\[CapitalTheta]B", "]"}]}], "-", 
        RowBox[{
         SuperscriptBox["p", "2"], "/", 
         RowBox[{"(", 
          RowBox[{"2", "Kz"}], ")"}]}]}]}], "}"}]}], "}"}]}], ";", 
  RowBox[{"Print", "[", 
   RowBox[{"\"\<H0 = \>\"", ",", 
    RowBox[{"MatrixForm", "[", "H0", "]"}]}], "]"}]}], "\[IndentingNewLine]", 
 RowBox[{
  RowBox[{"\[Lambda]", "=", 
   RowBox[{"Eigenvalues", "[", "H0", "]"}]}], ";"}], "\[IndentingNewLine]", 
 RowBox[{
  RowBox[{"F", "[", 
   RowBox[{"p", ",", "z"}], "]"}], "==", 
  RowBox[{"(", 
   RowBox[{
    RowBox[{"DiagonalMatrix", "[", 
     RowBox[{"Exp", "[", 
      RowBox[{"Expand", "[", 
       RowBox[{
        RowBox[{"-", "I"}], " ", "\[Lambda]", " ", "z"}], "]"}], "]"}], "]"}],
     "//", "MatrixForm"}], ")"}], 
  RowBox[{"(*", " ", 
   RowBox[{"Eq", ".", " ", 
    RowBox[{"(", "15", ")"}]}], " ", "*)"}]}]}], "Input",
 CellChangeTimes->{
  3.861434645996178*^9, {3.8614347168032336`*^9, 3.861434735555502*^9}, {
   3.861434769459751*^9, 3.8614350424688325`*^9}, 3.8614350776861954`*^9, {
   3.8615241684474983`*^9, 3.8615242131013765`*^9}, {3.861524244237364*^9, 
   3.861524256937417*^9}, {3.8615243834922657`*^9, 3.861524385598255*^9}, {
   3.862726019744976*^9, 3.862726057087785*^9}, {3.8627261216203237`*^9, 
   3.862726148659265*^9}, {3.8627262190840473`*^9, 3.862726252453405*^9}, {
   3.8627268283760223`*^9, 3.8627268624160423`*^9}, {3.862727196076313*^9, 
   3.862727209392974*^9}, {3.8627282452916346`*^9, 3.862728253642358*^9}, {
   3.8627283054534135`*^9, 3.862728309036538*^9}, {3.8627285498403435`*^9, 
   3.8627285889976854`*^9}, {3.8627286208373013`*^9, 
   3.8627286247289176`*^9}, {3.8627287523287363`*^9, 3.862728838169138*^9}, {
   3.862728870657538*^9, 3.8627290221891923`*^9}, {3.8627290785596886`*^9, 
   3.8627290803695817`*^9}, 3.8627291692594247`*^9, {3.862729370944872*^9, 
   3.862729389135271*^9}, 3.8627295820488477`*^9, 3.862729663315714*^9, 
   3.8627297371782665`*^9, {3.862730007471863*^9, 3.8627300232763863`*^9}, 
   3.8627301656541853`*^9, {3.862730323091513*^9, 3.862730367758931*^9}, {
   3.8627306113282804`*^9, 3.8627306301744304`*^9}, {3.8627307075327144`*^9, 
   3.862730717847616*^9}, 3.862731599099206*^9, {3.8627316709491997`*^9, 
   3.862731678833473*^9}, {3.862731843187586*^9, 3.862731892253831*^9}, {
   3.8627319649716396`*^9, 3.862731970043445*^9}, {3.8627322041154704`*^9, 
   3.862732243716551*^9}, 3.8627323021723614`*^9, 3.8627327798588195`*^9, {
   3.8627328281696625`*^9, 3.8627328433646536`*^9}, {3.8627329442887497`*^9, 
   3.862732951151769*^9}, {3.8627330142178607`*^9, 3.862733016986863*^9}, {
   3.862819486035568*^9, 3.8628194878530164`*^9}, {3.8628195212490005`*^9, 
   3.8628195230575075`*^9}, {3.862819674675602*^9, 3.8628196803754416`*^9}, {
   3.862819751388764*^9, 3.8628197536487627`*^9}, {3.8628198558454523`*^9, 
   3.862819857186757*^9}, {3.8628198958686624`*^9, 3.862819897419428*^9}, {
   3.862820737711159*^9, 3.8628207391086893`*^9}, {3.863351957222307*^9, 
   3.8633519583350077`*^9}, {3.8633519917994404`*^9, 3.863352017011309*^9}, {
   3.8633520508790007`*^9, 3.8633521040573425`*^9}, {3.863352216647413*^9, 
   3.8633522956561766`*^9}, 3.863352425460987*^9, {3.863352456048879*^9, 
   3.8633525151835866`*^9}, {3.863352559171706*^9, 3.863352598370178*^9}, {
   3.8726501275517826`*^9, 3.8726504273577633`*^9}, {3.87265067865093*^9, 
   3.8726507123600574`*^9}, {3.8726507439968925`*^9, 
   3.8726507606744704`*^9}},ExpressionUUID->"69ecd1f6-2552-4d86-b46b-\
715af3e2b5c4"],

Cell[BoxData[
 InterpretationBox[
  RowBox[{"\<\"H0 = \"\>", "\[InvisibleSpace]", 
   TagBox[
    RowBox[{"(", "\[NoBreak]", GridBox[{
       {
        RowBox[{
         RowBox[{"-", 
          FractionBox[
           SuperscriptBox["p", "2"], 
           RowBox[{"2", " ", "Kz"}]]}], "-", 
         RowBox[{"p", " ", 
          RowBox[{"Tan", "[", "\[CapitalTheta]B", "]"}]}]}], "0"},
       {"0", 
        RowBox[{
         RowBox[{"-", 
          FractionBox[
           SuperscriptBox["p", "2"], 
           RowBox[{"2", " ", "Kz"}]]}], "+", 
         RowBox[{"p", " ", 
          RowBox[{"Tan", "[", "\[CapitalTheta]B", "]"}]}]}]}
      },
      GridBoxAlignment->{"Columns" -> {{Center}}, "Rows" -> {{Baseline}}},
      GridBoxSpacings->{"Columns" -> {
          Offset[0.27999999999999997`], {
           Offset[0.7]}, 
          Offset[0.27999999999999997`]}, "Rows" -> {
          Offset[0.2], {
           Offset[0.4]}, 
          Offset[0.2]}}], "\[NoBreak]", ")"}],
    Function[BoxForm`e$, 
     MatrixForm[BoxForm`e$]]]}],
  SequenceForm["H0 = ", 
   MatrixForm[{{
     Rational[-1, 2] $CellContext`Kz^(-1) $CellContext`p^2 - $CellContext`p 
      Tan[$CellContext`\[CapitalTheta]B], 0}, {
     0, Rational[-1, 
         2] $CellContext`Kz^(-1) $CellContext`p^2 + $CellContext`p 
       Tan[$CellContext`\[CapitalTheta]B]}}]],
  Editable->False]], "Print",
 CellChangeTimes->{
  3.8726502541960297`*^9, {3.87265031168194*^9, 3.872650399237056*^9}, 
   3.8726504298331194`*^9, {3.8726506911409597`*^9, 3.872650713382681*^9}, {
   3.8726507530506434`*^9, 
   3.872650761980362*^9}},ExpressionUUID->"de7c1327-b036-4915-8096-\
1e9bed14710d"],

Cell[BoxData[
 RowBox[{
  RowBox[{"F", "[", 
   RowBox[{"p", ",", "z"}], "]"}], "\[Equal]", 
  TagBox[
   RowBox[{"(", "\[NoBreak]", GridBox[{
      {
       SuperscriptBox["\[ExponentialE]", 
        RowBox[{
         FractionBox[
          RowBox[{"\[ImaginaryI]", " ", 
           SuperscriptBox["p", "2"], " ", "z"}], 
          RowBox[{"2", " ", "Kz"}]], "+", 
         RowBox[{"\[ImaginaryI]", " ", "p", " ", "z", " ", 
          RowBox[{"Tan", "[", "\[CapitalTheta]B", "]"}]}]}]], "0"},
      {"0", 
       SuperscriptBox["\[ExponentialE]", 
        RowBox[{
         FractionBox[
          RowBox[{"\[ImaginaryI]", " ", 
           SuperscriptBox["p", "2"], " ", "z"}], 
          RowBox[{"2", " ", "Kz"}]], "-", 
         RowBox[{"\[ImaginaryI]", " ", "p", " ", "z", " ", 
          RowBox[{"Tan", "[", "\[CapitalTheta]B", "]"}]}]}]]}
     },
     GridBoxAlignment->{"Columns" -> {{Center}}, "Rows" -> {{Baseline}}},
     GridBoxSpacings->{"Columns" -> {
         Offset[0.27999999999999997`], {
          Offset[0.7]}, 
         Offset[0.27999999999999997`]}, "Rows" -> {
         Offset[0.2], {
          Offset[0.4]}, 
         Offset[0.2]}}], "\[NoBreak]", ")"}],
   Function[BoxForm`e$, 
    MatrixForm[BoxForm`e$]]]}]], "Output",
 CellChangeTimes->{
  3.863352107879654*^9, {3.863352218809353*^9, 3.8633522974424925`*^9}, 
   3.863352481100108*^9, 3.863352517556106*^9, {3.863352560494467*^9, 
   3.863352598929804*^9}, {3.8726501943527737`*^9, 3.872650254214365*^9}, {
   3.8726503116897182`*^9, 3.8726503992429028`*^9}, 3.872650429839267*^9, {
   3.872650691152716*^9, 3.8726507133891687`*^9}, {3.8726507530589857`*^9, 
   3.8726507619867487`*^9}},ExpressionUUID->"05fb012c-1ca4-43b2-b9d5-\
22cfbf567e86"]
}, Open  ]]
}, Closed]],

Cell[CellGroupData[{

Cell["7. Laue diffraction", "Section",
 CellChangeTimes->{{3.8166069820507374`*^9, 3.8166069846756716`*^9}, {
   3.8174740668322573`*^9, 3.8174740827101135`*^9}, 3.8250787043089485`*^9, 
   3.825564960137077*^9, {3.8370631719301186`*^9, 3.837063198195103*^9}, {
   3.8415756212741013`*^9, 3.8415756232166824`*^9}, 3.8416525951454687`*^9, {
   3.8442287117648125`*^9, 3.844228726041153*^9}, 3.8459613113454647`*^9, 
   3.8459626605634904`*^9, {3.8472701821593075`*^9, 3.8472701861278014`*^9}, 
   3.8633323653744354`*^9, {3.8635112821448965`*^9, 3.863511285315276*^9}, 
   3.8726509968330884`*^9, {3.8726512336928687`*^9, 3.8726512575540166`*^9}},
 Background->RGBColor[
  0.88, 1, 0.88],ExpressionUUID->"af0e8e29-e29a-4e54-b229-5bd7cd51118f"],

Cell[CellGroupData[{

Cell[BoxData[{
 RowBox[{
  RowBox[{
   RowBox[{"Clear", "[", "\"\<Global`*\>\"", "]"}], ";", 
   RowBox[{"Remove", "[", "\"\<Global`*\>\"", "]"}], ";"}], 
  "\[IndentingNewLine]"}], "\[IndentingNewLine]", 
 RowBox[{
  RowBox[{
   RowBox[{"F0", "[", 
    RowBox[{"p_", ",", "z_"}], "]"}], "=", 
   TagBox[
    RowBox[{"(", "\[NoBreak]", GridBox[{
       {
        SuperscriptBox["\[ExponentialE]", 
         RowBox[{
          FractionBox[
           RowBox[{"\[ImaginaryI]", " ", 
            SuperscriptBox["p", "2"], " ", "z"}], 
           RowBox[{"2", " ", "Kz"}]], "+", 
          RowBox[{"\[ImaginaryI]", " ", "p", " ", "z", " ", 
           RowBox[{"Tan", "[", "\[CapitalTheta]B", "]"}]}]}]], "0"},
       {"0", 
        SuperscriptBox["\[ExponentialE]", 
         RowBox[{
          FractionBox[
           RowBox[{"\[ImaginaryI]", " ", 
            SuperscriptBox["p", "2"], " ", "z"}], 
           RowBox[{"2", " ", "Kz"}]], "-", 
          RowBox[{"\[ImaginaryI]", " ", "p", " ", "z", " ", 
           RowBox[{"Tan", "[", "\[CapitalTheta]B", "]"}]}]}]]}
      },
      GridBoxAlignment->{"Columns" -> {{Center}}, "Rows" -> {{Baseline}}},
      GridBoxSpacings->{"Columns" -> {
          Offset[0.27999999999999997`], {
           Offset[0.7]}, 
          Offset[0.27999999999999997`]}, "Rows" -> {
          Offset[0.2], {
           Offset[0.4]}, 
          Offset[0.2]}}], "\[NoBreak]", ")"}],
    Function[BoxForm`e$, 
     MatrixForm[BoxForm`e$]]]}], ";"}], "\[IndentingNewLine]", 
 RowBox[{
  RowBox[{
   RowBox[{
    RowBox[{"UB", "[", 
     RowBox[{"p_", ",", "p1_", ",", "z_"}], "]"}], "=", 
    RowBox[{"(", "\[NoBreak]", GridBox[{
       {
        RowBox[{
         SuperscriptBox["\[ExponentialE]", 
          RowBox[{"\[ImaginaryI]", " ", 
           RowBox[{"(", 
            RowBox[{
             RowBox[{"s", " ", "\[CapitalDelta]g"}], "+", 
             RowBox[{"h0", " ", "\[CapitalDelta]u"}]}], ")"}]}]], " ", 
         RowBox[{"DiracDelta", "[", 
          RowBox[{"p", "+", "q0", "-", "qt", "-", "p1"}], "]"}], " ", 
         RowBox[{"T", "[", 
          RowBox[{
           RowBox[{"p", "-", "p\[Theta]", "-", "qt"}], ",", "t"}], "]"}]}], 
        RowBox[{
         SuperscriptBox["\[ExponentialE]", 
          RowBox[{"\[ImaginaryI]", " ", 
           RowBox[{"(", 
            RowBox[{
             RowBox[{"s", " ", 
              OverscriptBox["g", "_"]}], "+", 
             RowBox[{"h0", " ", 
              OverscriptBox["u", "_"]}]}], ")"}]}]], " ", 
         RowBox[{"DiracDelta", "[", 
          RowBox[{"p", "-", "q0", "-", "qt", "-", "p1"}], "]"}], " ", 
         RowBox[{"R", "[", 
          RowBox[{
           RowBox[{"p", "-", "p\[Theta]", "-", "qt"}], ",", "t"}], "]"}]}]},
       {
        RowBox[{
         SuperscriptBox["\[ExponentialE]", 
          RowBox[{
           RowBox[{"-", "\[ImaginaryI]"}], " ", 
           RowBox[{"(", 
            RowBox[{
             RowBox[{"s", " ", 
              OverscriptBox["g", "_"]}], "+", 
             RowBox[{"h0", " ", 
              OverscriptBox["u", "_"]}]}], ")"}]}]], " ", 
         RowBox[{"DiracDelta", "[", 
          RowBox[{"p", "+", "q0", "+", "qt", "-", "p1"}], "]"}], " ", 
         RowBox[{"R", "[", 
          RowBox[{
           RowBox[{"p", "-", "p\[Theta]", "+", "qt"}], ",", "t"}], "]"}]}], 
        RowBox[{
         SuperscriptBox["\[ExponentialE]", 
          RowBox[{
           RowBox[{"-", "\[ImaginaryI]"}], " ", 
           RowBox[{"(", 
            RowBox[{
             RowBox[{"s", " ", "\[CapitalDelta]g"}], "+", 
             RowBox[{"h0", " ", "\[CapitalDelta]u"}]}], ")"}]}]], " ", 
         RowBox[{"DiracDelta", "[", 
          RowBox[{"p", "-", "q0", "+", "qt", "-", "p1"}], "]"}], " ", 
         RowBox[{"T", "[", 
          RowBox[{
           RowBox[{
            RowBox[{"-", "p"}], "+", "p\[Theta]", "-", "qt"}], ",", "t"}], 
          "]"}]}]}
      },
      GridBoxAlignment->{"Columns" -> {{Center}}, "Rows" -> {{Baseline}}},
      GridBoxSpacings->{"Columns" -> {
          Offset[0.27999999999999997`], {
           Offset[0.7]}, 
          Offset[0.27999999999999997`]}, "Rows" -> {
          Offset[0.2], {
           Offset[0.4]}, 
          Offset[0.2]}}], "\[NoBreak]", ")"}]}], ";"}], 
  "\[IndentingNewLine]"}], "\[IndentingNewLine]", 
 RowBox[{"tmp", "=", 
  RowBox[{
   RowBox[{"UB", "[", 
    RowBox[{"p", ",", "p1", ",", "t"}], "]"}], ".", 
   RowBox[{"F0", "[", 
    RowBox[{"p1", ",", "zS"}], "]"}], ".", 
   RowBox[{"{", 
    RowBox[{
     RowBox[{
      OverscriptBox[
       SubscriptBox["\[Psi]", "o"], "~"], "[", "p1", "]"}], ",", 
     RowBox[{
      OverscriptBox[
       SubscriptBox["\[Psi]", "h"], "~"], "[", "p1", "]"}]}], 
    "}"}]}]}]}], "Input",
 CellChangeTimes->{{3.8468207617787995`*^9, 3.8468208176780186`*^9}, {
   3.846820849174878*^9, 3.846820864733391*^9}, {3.8468209173244*^9, 
   3.846820942704111*^9}, {3.846821050437772*^9, 3.846821074618605*^9}, {
   3.8468211048596034`*^9, 3.8468211978217077`*^9}, {3.846821280760149*^9, 
   3.846821360006033*^9}, {3.8468214403086147`*^9, 3.846821466274893*^9}, {
   3.8468215033596935`*^9, 3.84682150498746*^9}, {3.8468215541588907`*^9, 
   3.8468216186613293`*^9}, {3.8468217083092184`*^9, 
   3.8468217538742037`*^9}, {3.846822243641891*^9, 3.846822247322579*^9}, {
   3.846822314903368*^9, 3.8468223389382515`*^9}, 3.8468245289453015`*^9, {
   3.8468304208452387`*^9, 3.8468304219356527`*^9}, {3.8468308903167315`*^9, 
   3.846830900436088*^9}, {3.8468313710073705`*^9, 3.8468314281466637`*^9}, 
   3.8469249807921705`*^9, {3.8477097887431216`*^9, 3.847709858272173*^9}, {
   3.8497996626909685`*^9, 3.8497996648825445`*^9}, {3.849799770280284*^9, 
   3.8497998045764503`*^9}, {3.8497998490389824`*^9, 
   3.8498000129715014`*^9}, {3.849800071217626*^9, 3.849800123738073*^9}, {
   3.8498010275732937`*^9, 3.8498011372154803`*^9}, {3.8498011696875806`*^9, 
   3.849801221296387*^9}, {3.849801659679858*^9, 3.849801696218899*^9}, {
   3.8498017883320217`*^9, 3.8498017893325305`*^9}, 3.8498031561908083`*^9, 
   3.849803189108824*^9, {3.8498597019756665`*^9, 3.8498597057503824`*^9}, {
   3.855896157705761*^9, 3.8558961885423093`*^9}, 3.85589621963762*^9, {
   3.8592754931503797`*^9, 3.8592755314182615`*^9}, {3.8592755681764565`*^9, 
   3.8592756248270864`*^9}, {3.8592759833234406`*^9, 
   3.8592760558060107`*^9}, {3.860848205486401*^9, 3.8608482168744755`*^9}, {
   3.863332370807267*^9, 3.8633324306004553`*^9}, {3.8633326036933374`*^9, 
   3.863332660863367*^9}, {3.8633326908767266`*^9, 3.863332701618189*^9}, {
   3.8633327523798428`*^9, 3.86333281311655*^9}, {3.863332871152343*^9, 
   3.8633329524836082`*^9}, {3.863333005441101*^9, 3.863333071275318*^9}, {
   3.863360548043236*^9, 3.8633605541625366`*^9}, {3.8633605934736843`*^9, 
   3.8633607395871725`*^9}, {3.8633607828447676`*^9, 3.86336078933842*^9}, {
   3.8633610147224016`*^9, 3.8633613100980797`*^9}, {3.863361346583458*^9, 
   3.8633613636407485`*^9}, {3.8633615058829927`*^9, 
   3.8633615617837725`*^9}, {3.863511274576949*^9, 3.8635112763346467`*^9}, {
   3.8637068089025865`*^9, 3.8637068353308187`*^9}, 3.863706947220662*^9, {
   3.8643592041969886`*^9, 3.8643592116723223`*^9}, {3.8643595875115027`*^9, 
   3.8643595957574167`*^9}, {3.866013222619975*^9, 3.8660132511899834`*^9}, {
   3.8660133016538954`*^9, 3.866013367112831*^9}, {3.866013398357008*^9, 
   3.86601340055235*^9}, 3.8660135540034657`*^9, {3.87265177766593*^9, 
   3.872651778365565*^9}, {3.8726518415009613`*^9, 3.8726519245335226`*^9}, {
   3.872651954778392*^9, 3.8726519716981936`*^9}, {3.8726522357850113`*^9, 
   3.872652243784009*^9}, {3.8726535847449665`*^9, 3.8726536024769273`*^9}, {
   3.8736332282427425`*^9, 3.873633246219352*^9}, {3.873639347775576*^9, 
   3.8736393747702074`*^9}, 3.87465401271998*^9, {3.8746540861032352`*^9, 
   3.8746541051165733`*^9}, 3.875242919877117*^9, {3.8794072142853527`*^9, 
   3.8794072155967584`*^9}},ExpressionUUID->"d14fbc77-7a64-4e7d-82d7-\
072c8e4c80a9"],

Cell[BoxData[
 RowBox[{"{", 
  RowBox[{
   RowBox[{
    RowBox[{
     SuperscriptBox["\[ExponentialE]", 
      RowBox[{
       FractionBox[
        RowBox[{"\[ImaginaryI]", " ", 
         SuperscriptBox["p1", "2"], " ", "zS"}], 
        RowBox[{"2", " ", "Kz"}]], "+", 
       RowBox[{"\[ImaginaryI]", " ", 
        RowBox[{"(", 
         RowBox[{
          RowBox[{"s", " ", 
           OverscriptBox["g", "_"]}], "+", 
          RowBox[{"h0", " ", 
           OverscriptBox["u", "_"]}]}], ")"}]}], "-", 
       RowBox[{"\[ImaginaryI]", " ", "p1", " ", "zS", " ", 
        RowBox[{"Tan", "[", "\[CapitalTheta]B", "]"}]}]}]], " ", 
     RowBox[{"DiracDelta", "[", 
      RowBox[{"p", "-", "p1", "-", "q0", "-", "qt"}], "]"}], " ", 
     RowBox[{"R", "[", 
      RowBox[{
       RowBox[{"p", "-", "p\[Theta]", "-", "qt"}], ",", "t"}], "]"}], " ", 
     RowBox[{
      OverscriptBox[
       SubscriptBox["\[Psi]", "h"], "~"], "[", "p1", "]"}]}], "+", 
    RowBox[{
     SuperscriptBox["\[ExponentialE]", 
      RowBox[{
       FractionBox[
        RowBox[{"\[ImaginaryI]", " ", 
         SuperscriptBox["p1", "2"], " ", "zS"}], 
        RowBox[{"2", " ", "Kz"}]], "+", 
       RowBox[{"\[ImaginaryI]", " ", 
        RowBox[{"(", 
         RowBox[{
          RowBox[{"s", " ", "\[CapitalDelta]g"}], "+", 
          RowBox[{"h0", " ", "\[CapitalDelta]u"}]}], ")"}]}], "+", 
       RowBox[{"\[ImaginaryI]", " ", "p1", " ", "zS", " ", 
        RowBox[{"Tan", "[", "\[CapitalTheta]B", "]"}]}]}]], " ", 
     RowBox[{"DiracDelta", "[", 
      RowBox[{"p", "-", "p1", "+", "q0", "-", "qt"}], "]"}], " ", 
     RowBox[{"T", "[", 
      RowBox[{
       RowBox[{"p", "-", "p\[Theta]", "-", "qt"}], ",", "t"}], "]"}], " ", 
     RowBox[{
      OverscriptBox[
       SubscriptBox["\[Psi]", "o"], "~"], "[", "p1", "]"}]}]}], ",", 
   RowBox[{
    RowBox[{
     SuperscriptBox["\[ExponentialE]", 
      RowBox[{
       FractionBox[
        RowBox[{"\[ImaginaryI]", " ", 
         SuperscriptBox["p1", "2"], " ", "zS"}], 
        RowBox[{"2", " ", "Kz"}]], "-", 
       RowBox[{"\[ImaginaryI]", " ", 
        RowBox[{"(", 
         RowBox[{
          RowBox[{"s", " ", "\[CapitalDelta]g"}], "+", 
          RowBox[{"h0", " ", "\[CapitalDelta]u"}]}], ")"}]}], "-", 
       RowBox[{"\[ImaginaryI]", " ", "p1", " ", "zS", " ", 
        RowBox[{"Tan", "[", "\[CapitalTheta]B", "]"}]}]}]], " ", 
     RowBox[{"DiracDelta", "[", 
      RowBox[{"p", "-", "p1", "-", "q0", "+", "qt"}], "]"}], " ", 
     RowBox[{"T", "[", 
      RowBox[{
       RowBox[{
        RowBox[{"-", "p"}], "+", "p\[Theta]", "-", "qt"}], ",", "t"}], "]"}], 
     " ", 
     RowBox[{
      OverscriptBox[
       SubscriptBox["\[Psi]", "h"], "~"], "[", "p1", "]"}]}], "+", 
    RowBox[{
     SuperscriptBox["\[ExponentialE]", 
      RowBox[{
       FractionBox[
        RowBox[{"\[ImaginaryI]", " ", 
         SuperscriptBox["p1", "2"], " ", "zS"}], 
        RowBox[{"2", " ", "Kz"}]], "-", 
       RowBox[{"\[ImaginaryI]", " ", 
        RowBox[{"(", 
         RowBox[{
          RowBox[{"s", " ", 
           OverscriptBox["g", "_"]}], "+", 
          RowBox[{"h0", " ", 
           OverscriptBox["u", "_"]}]}], ")"}]}], "+", 
       RowBox[{"\[ImaginaryI]", " ", "p1", " ", "zS", " ", 
        RowBox[{"Tan", "[", "\[CapitalTheta]B", "]"}]}]}]], " ", 
     RowBox[{"DiracDelta", "[", 
      RowBox[{"p", "-", "p1", "+", "q0", "+", "qt"}], "]"}], " ", 
     RowBox[{"R", "[", 
      RowBox[{
       RowBox[{"p", "-", "p\[Theta]", "+", "qt"}], ",", "t"}], "]"}], " ", 
     RowBox[{
      OverscriptBox[
       SubscriptBox["\[Psi]", "o"], "~"], "[", "p1", "]"}]}]}]}], 
  "}"}]], "Output",
 CellChangeTimes->{
  3.8660133691015005`*^9, 3.8660134011288376`*^9, 3.866013555946791*^9, 
   3.8660137642013283`*^9, 3.8660144163092756`*^9, 3.872651987972396*^9, 
   3.872652269258626*^9, 3.8726536063111153`*^9, 3.872654893528121*^9, 
   3.87363327402754*^9, 3.873634260447033*^9, 3.8736393997017026`*^9, {
   3.874582322700635*^9, 3.8745823270555215`*^9}, 3.874582427981509*^9, 
   3.8746390393498*^9, 3.874639078500396*^9, 3.874639111773806*^9, 
   3.874654021520365*^9, 3.874654106346242*^9, 3.87465465670592*^9, 
   3.874668189416582*^9, 3.8747230495876093`*^9, 3.874725689829975*^9, 
   3.8752429218337383`*^9, 3.87880493115276*^9, 3.879407216757721*^9, 
   3.879408793713594*^9},ExpressionUUID->"9db280bd-d73e-4519-83a9-\
4b9f5683e1b7"]
}, Open  ]],

Cell[CellGroupData[{

Cell[BoxData[{
 RowBox[{
  RowBox[{
   RowBox[{
    RowBox[{"(", 
     RowBox[{
      RowBox[{
       RowBox[{"tmp", "[", 
        RowBox[{"[", 
         RowBox[{"2", ",", "2"}], "]"}], "]"}], "/.", 
       RowBox[{"p1", "->", 
        RowBox[{"p", "+", "q0", "+", "qt"}]}]}], "/.", " ", 
      RowBox[{
       RowBox[{"DiracDelta", "[", "0", "]"}], "->", "1"}]}], ")"}], 
    SuperscriptBox["\[ExponentialE]", 
     RowBox[{
      RowBox[{"-", 
       FractionBox[
        RowBox[{"\[ImaginaryI]", " ", 
         SuperscriptBox[
          RowBox[{"(", 
           RowBox[{"p", "+", "q0", "-", "qt"}], ")"}], "2"], " ", "zS"}], 
        RowBox[{"2", " ", "Kz"}]]}], "-", 
      RowBox[{"\[ImaginaryI]", " ", 
       RowBox[{"(", 
        RowBox[{"p", "+", "q0", "-", "qt"}], ")"}], " ", "zS", " ", 
       RowBox[{"Tan", "[", "\[CapitalTheta]B", "]"}]}]}]]}], ";"}], 
  RowBox[{"(*", " ", 
   RowBox[{"integration", " ", "over", " ", "p1"}], " ", 
   "*)"}]}], "\[IndentingNewLine]", 
 RowBox[{
  RowBox[{
   OverscriptBox[
    SubscriptBox["\[Psi]", "ho"], "~"], "==", 
   RowBox[{"FullSimplify", "[", 
    RowBox[{
     RowBox[{"ExpandAll", "[", "%", "]"}], "/.", 
     RowBox[{"{", 
      RowBox[{
       RowBox[{
        RowBox[{"q0", " ", "qt"}], "->", "0"}], ",", 
       RowBox[{
        FractionBox[
         RowBox[{"2", " ", "\[ImaginaryI]", " ", "p", " ", "qt", " ", "zS"}], 
         "Kz"], "->", 
        RowBox[{"\[ImaginaryI]", " ", "p", " ", "xS"}]}]}], "}"}]}], "]"}]}], 
  RowBox[{"(*", " ", 
   RowBox[{"Eq", ".", " ", 
    RowBox[{"(", 
     RowBox[{"16", "a"}], ")"}]}], " ", "*)"}]}], "\[IndentingNewLine]", 
 RowBox[{
  RowBox[{
   RowBox[{
    RowBox[{"(", 
     RowBox[{
      RowBox[{
       RowBox[{"tmp", "[", 
        RowBox[{"[", 
         RowBox[{"1", ",", "2"}], "]"}], "]"}], "/.", 
       RowBox[{"p1", "->", 
        RowBox[{"p", "+", "q0", "-", "qt"}]}]}], "/.", " ", 
      RowBox[{
       RowBox[{"DiracDelta", "[", "0", "]"}], "->", "1"}]}], ")"}], 
    SuperscriptBox["\[ExponentialE]", 
     RowBox[{
      RowBox[{"-", 
       FractionBox[
        RowBox[{"\[ImaginaryI]", " ", 
         SuperscriptBox[
          RowBox[{"(", 
           RowBox[{"p", "+", "q0", "-", "qt"}], ")"}], "2"], " ", "zS"}], 
        RowBox[{"2", " ", "Kz"}]]}], "-", 
      RowBox[{"\[ImaginaryI]", " ", 
       RowBox[{"(", 
        RowBox[{"p", "+", "q0", "-", "qt"}], ")"}], " ", "zS", " ", 
       RowBox[{"Tan", "[", "\[CapitalTheta]B", "]"}]}]}]]}], ";"}], 
  RowBox[{"(*", " ", 
   RowBox[{"integration", " ", "over", " ", "p1"}], " ", 
   "*)"}]}], "\[IndentingNewLine]", 
 RowBox[{
  OverscriptBox[
   SubscriptBox["\[Psi]", "oo"], "~"], "==", 
  RowBox[{"Simplify", "[", 
   RowBox[{
    RowBox[{"ExpandAll", "[", "%", "]"}], "/.", 
    RowBox[{"{", 
     RowBox[{
      FractionBox[
       RowBox[{"2", " ", "\[ImaginaryI]", " ", "p", " ", "qt", " ", "zS"}], 
       "Kz"], "->", 
      RowBox[{"\[ImaginaryI]", " ", "p", " ", "xS"}]}], "}"}]}], "]"}], 
  RowBox[{"(*", " ", 
   RowBox[{"Eq", ".", " ", 
    RowBox[{"(", 
     RowBox[{"16", "b"}], ")"}]}], " ", "*)"}]}]}], "Input",
 CellChangeTimes->{{3.8746554311684074`*^9, 3.874655492260538*^9}, {
   3.874655733428091*^9, 3.87465577068618*^9}, 3.8746682285712366`*^9, 
   3.8746683138312473`*^9, 3.8746684712950325`*^9, 3.8746685243811207`*^9, {
   3.8747257351020126`*^9, 3.874725752620674*^9}, {3.8788048462953854`*^9, 
   3.878804861977811*^9}, {3.8788049190911613`*^9, 3.8788049262662897`*^9}, {
   3.8794088169866524`*^9, 
   3.8794088313195004`*^9}},ExpressionUUID->"a2c2bcee-2c43-4c57-ae3f-\
4dbc89a2d41f"],

Cell[BoxData[
 RowBox[{
  OverscriptBox[
   SubscriptBox["\[Psi]", "ho"], "~"], "\[Equal]", 
  RowBox[{
   SuperscriptBox["\[ExponentialE]", 
    RowBox[{"\[ImaginaryI]", " ", 
     RowBox[{"(", 
      RowBox[{
       RowBox[{"p", " ", "xS"}], "-", 
       RowBox[{"s", " ", 
        OverscriptBox["g", "_"]}], "-", 
       RowBox[{"h0", " ", 
        OverscriptBox["u", "_"]}], "+", 
       RowBox[{"2", " ", "qt", " ", "zS", " ", 
        RowBox[{"Tan", "[", "\[CapitalTheta]B", "]"}]}]}], ")"}]}]], " ", 
   RowBox[{"R", "[", 
    RowBox[{
     RowBox[{"p", "-", "p\[Theta]", "+", "qt"}], ",", "t"}], "]"}], " ", 
   RowBox[{
    OverscriptBox[
     SubscriptBox["\[Psi]", "o"], "~"], "[", 
    RowBox[{"p", "+", "q0", "+", "qt"}], "]"}]}]}]], "Output",
 CellChangeTimes->{{3.874655446972026*^9, 3.874655493072382*^9}, {
   3.8746557566051655`*^9, 3.8746557713307376`*^9}, 3.87466822957726*^9, 
   3.8746683151305184`*^9, 3.8746684720244713`*^9, 3.8746685252199965`*^9, {
   3.874725737791519*^9, 3.8747257532471323`*^9}, 3.8752429634008408`*^9, 
   3.878804938944965*^9, 
   3.87940883738481*^9},ExpressionUUID->"e89d8d26-00f2-4c7f-b498-\
6a9b9b5a0b3d"],

Cell[BoxData[
 RowBox[{
  OverscriptBox[
   SubscriptBox["\[Psi]", "oo"], "~"], "\[Equal]", 
  RowBox[{
   SuperscriptBox["\[ExponentialE]", 
    RowBox[{"\[ImaginaryI]", " ", 
     RowBox[{"(", 
      RowBox[{
       RowBox[{"s", " ", "\[CapitalDelta]g"}], "+", 
       RowBox[{"h0", " ", "\[CapitalDelta]u"}]}], ")"}]}]], " ", 
   RowBox[{"T", "[", 
    RowBox[{
     RowBox[{"p", "-", "p\[Theta]", "-", "qt"}], ",", "t"}], "]"}], " ", 
   RowBox[{
    OverscriptBox[
     SubscriptBox["\[Psi]", "o"], "~"], "[", 
    RowBox[{"p", "+", "q0", "-", "qt"}], "]"}]}]}]], "Output",
 CellChangeTimes->{{3.874655446972026*^9, 3.874655493072382*^9}, {
   3.8746557566051655`*^9, 3.8746557713307376`*^9}, 3.87466822957726*^9, 
   3.8746683151305184`*^9, 3.8746684720244713`*^9, 3.8746685252199965`*^9, {
   3.874725737791519*^9, 3.8747257532471323`*^9}, 3.8752429634008408`*^9, 
   3.878804938944965*^9, 
   3.8794088373908305`*^9},ExpressionUUID->"3dc0c5db-ff13-4751-8f3a-\
6df763edb0e8"]
}, Open  ]],

Cell[CellGroupData[{

Cell[BoxData[{
 RowBox[{
  RowBox[{
   RowBox[{
    RowBox[{"(", 
     RowBox[{
      RowBox[{
       RowBox[{"tmp", "[", 
        RowBox[{"[", 
         RowBox[{"1", ",", "1"}], "]"}], "]"}], "/.", 
       RowBox[{"p1", "->", 
        RowBox[{"p", "-", "q0", "-", "qt"}]}]}], "/.", " ", 
      RowBox[{
       RowBox[{"DiracDelta", "[", "0", "]"}], "->", "1"}]}], ")"}], 
    SuperscriptBox["\[ExponentialE]", 
     RowBox[{
      RowBox[{"-", 
       FractionBox[
        RowBox[{"\[ImaginaryI]", " ", 
         SuperscriptBox[
          RowBox[{"(", 
           RowBox[{"p", "-", "q0", "+", "qt"}], ")"}], "2"], " ", "zS"}], 
        RowBox[{"2", " ", "Kz"}]]}], "-", 
      RowBox[{"\[ImaginaryI]", " ", 
       RowBox[{"(", 
        RowBox[{
         RowBox[{"-", "p"}], "+", "q0", "-", "qt"}], ")"}], " ", "zS", " ", 
       RowBox[{"Tan", "[", "\[CapitalTheta]B", "]"}]}]}]]}], ";"}], 
  RowBox[{"(*", " ", 
   RowBox[{"integration", " ", "over", " ", "p1"}], " ", 
   "*)"}]}], "\[IndentingNewLine]", 
 RowBox[{
  RowBox[{
   OverscriptBox[
    SubscriptBox["\[Psi]", "oh"], "~"], "==", 
   RowBox[{"FullSimplify", "[", 
    RowBox[{
     RowBox[{"ExpandAll", "[", "%", "]"}], "/.", 
     RowBox[{"{", 
      RowBox[{
       RowBox[{
        RowBox[{"q0", " ", "qt"}], "->", "0"}], ",", 
       RowBox[{
        RowBox[{"-", 
         FractionBox[
          RowBox[{"2", " ", "\[ImaginaryI]", " ", "p", " ", "qt", " ", "zS"}],
           "Kz"]}], "->", 
        RowBox[{
         RowBox[{"-", "\[ImaginaryI]"}], " ", "p", " ", "xS"}]}]}], "}"}]}], 
    "]"}]}], 
  RowBox[{"(*", " ", 
   RowBox[{"Eq", ".", " ", 
    RowBox[{"(", 
     RowBox[{"16", "c"}], ")"}]}], " ", "*)"}]}], "\[IndentingNewLine]", 
 RowBox[{
  RowBox[{
   RowBox[{
    RowBox[{"(", 
     RowBox[{
      RowBox[{
       RowBox[{"tmp", "[", 
        RowBox[{"[", 
         RowBox[{"2", ",", "1"}], "]"}], "]"}], "/.", 
       RowBox[{"p1", "->", 
        RowBox[{"p", "-", "q0", "+", "qt"}]}]}], "/.", " ", 
      RowBox[{
       RowBox[{"DiracDelta", "[", "0", "]"}], "->", "1"}]}], ")"}], 
    SuperscriptBox["\[ExponentialE]", 
     RowBox[{
      RowBox[{"-", 
       FractionBox[
        RowBox[{"\[ImaginaryI]", " ", 
         SuperscriptBox[
          RowBox[{"(", 
           RowBox[{"p", "-", "q0", "+", "qt"}], ")"}], "2"], " ", "zS"}], 
        RowBox[{"2", " ", "Kz"}]]}], "-", 
      RowBox[{"\[ImaginaryI]", " ", 
       RowBox[{"(", 
        RowBox[{
         RowBox[{"-", "p"}], "+", "q0", "-", "qt"}], ")"}], " ", "zS", " ", 
       RowBox[{"Tan", "[", "\[CapitalTheta]B", "]"}]}]}]]}], ";"}], 
  RowBox[{"(*", " ", 
   RowBox[{"integration", " ", "over", " ", "p1"}], " ", 
   "*)"}]}], "\[IndentingNewLine]", 
 RowBox[{
  OverscriptBox[
   SubscriptBox["\[Psi]", "hh"], "~"], "==", 
  RowBox[{"Simplify", "[", 
   RowBox[{
    RowBox[{"ExpandAll", "[", "%", "]"}], "/.", 
    RowBox[{"{", 
     RowBox[{
      RowBox[{"-", 
       FractionBox[
        RowBox[{"2", " ", "\[ImaginaryI]", " ", "p", " ", "qt", " ", "zS"}], 
        "Kz"]}], "->", 
      RowBox[{
       RowBox[{"-", "\[ImaginaryI]"}], " ", "p", " ", "xS"}]}], "}"}]}], 
   "]"}], 
  RowBox[{"(*", " ", 
   RowBox[{"Eq", ".", " ", 
    RowBox[{"(", 
     RowBox[{"16", "d"}], ")"}]}], " ", "*)"}]}]}], "Input",
 CellChangeTimes->{{3.874655576589917*^9, 3.874655633891405*^9}, {
  3.8746556653070374`*^9, 3.8746557286196995`*^9}, {3.8746665967748103`*^9, 
  3.8746666211839695`*^9}, {3.8746666701831474`*^9, 3.8746666896189413`*^9}, {
  3.8747260465515676`*^9, 3.8747260604134545`*^9}, {3.8788048877765226`*^9, 
  3.8788049091532326`*^9}, {3.8794089344581366`*^9, 
  3.8794089366535873`*^9}},ExpressionUUID->"b55307fd-a58b-46a5-93ea-\
b38f20dbe583"],

Cell[BoxData[
 RowBox[{
  OverscriptBox[
   SubscriptBox["\[Psi]", "oh"], "~"], "\[Equal]", 
  RowBox[{
   SuperscriptBox["\[ExponentialE]", 
    RowBox[{"\[ImaginaryI]", " ", 
     RowBox[{"(", 
      RowBox[{
       RowBox[{
        RowBox[{"-", "p"}], " ", "xS"}], "+", 
       RowBox[{"s", " ", 
        OverscriptBox["g", "_"]}], "+", 
       RowBox[{"h0", " ", 
        OverscriptBox["u", "_"]}], "+", 
       RowBox[{"2", " ", "qt", " ", "zS", " ", 
        RowBox[{"Tan", "[", "\[CapitalTheta]B", "]"}]}]}], ")"}]}]], " ", 
   RowBox[{"R", "[", 
    RowBox[{
     RowBox[{"p", "-", "p\[Theta]", "-", "qt"}], ",", "t"}], "]"}], " ", 
   RowBox[{
    OverscriptBox[
     SubscriptBox["\[Psi]", "h"], "~"], "[", 
    RowBox[{"p", "-", "q0", "-", "qt"}], "]"}]}]}]], "Output",
 CellChangeTimes->{{3.87465567733097*^9, 3.8746557290809526`*^9}, {
   3.8746665975333495`*^9, 3.874666615707079*^9}, 3.8746666709361696`*^9, 
   3.874726031428587*^9, 3.8747260621817017`*^9, 3.87524306272609*^9, 
   3.8794090328014903`*^9},ExpressionUUID->"441e7c05-a8e8-48e1-924f-\
30f48fed5e06"],

Cell[BoxData[
 RowBox[{
  OverscriptBox[
   SubscriptBox["\[Psi]", "hh"], "~"], "\[Equal]", 
  RowBox[{
   SuperscriptBox["\[ExponentialE]", 
    RowBox[{
     RowBox[{"-", "\[ImaginaryI]"}], " ", 
     RowBox[{"(", 
      RowBox[{
       RowBox[{"s", " ", "\[CapitalDelta]g"}], "+", 
       RowBox[{"h0", " ", "\[CapitalDelta]u"}]}], ")"}]}]], " ", 
   RowBox[{"T", "[", 
    RowBox[{
     RowBox[{
      RowBox[{"-", "p"}], "+", "p\[Theta]", "-", "qt"}], ",", "t"}], "]"}], 
   " ", 
   RowBox[{
    OverscriptBox[
     SubscriptBox["\[Psi]", "h"], "~"], "[", 
    RowBox[{"p", "-", "q0", "+", "qt"}], "]"}]}]}]], "Output",
 CellChangeTimes->{{3.87465567733097*^9, 3.8746557290809526`*^9}, {
   3.8746665975333495`*^9, 3.874666615707079*^9}, 3.8746666709361696`*^9, 
   3.874726031428587*^9, 3.8747260621817017`*^9, 3.87524306272609*^9, 
   3.8794090328294396`*^9},ExpressionUUID->"b920534f-190f-4192-9a6a-\
8136b714630f"]
}, Open  ]]
}, Closed]],

Cell[CellGroupData[{

Cell["8. Triple Laue interferometer", "Section",
 CellChangeTimes->{{3.8166069820507374`*^9, 3.8166069846756716`*^9}, {
   3.8174740668322573`*^9, 3.8174740827101135`*^9}, 3.8250787043089485`*^9, 
   3.825564960137077*^9, {3.8370631719301186`*^9, 3.837063198195103*^9}, {
   3.8415756212741013`*^9, 3.8415756232166824`*^9}, 3.8416525951454687`*^9, {
   3.8442287117648125`*^9, 3.844228726041153*^9}, 3.8459613113454647`*^9, 
   3.8459626605634904`*^9, {3.8472701821593075`*^9, 3.8472701861278014`*^9}, 
   3.8633323653744354`*^9, {3.8635112821448965`*^9, 3.863511285315276*^9}, {
   3.8726660226319895`*^9, 3.8726660247144*^9}},
 Background->RGBColor[
  0.88, 1, 0.88],ExpressionUUID->"86aa53c3-ee9b-4a9b-b8da-99787c3df9e8"],

Cell[CellGroupData[{

Cell["definitions", "Subsubsection",
 CellChangeTimes->{{3.8166069820507374`*^9, 3.8166069846756716`*^9}, {
   3.8174740668322573`*^9, 3.8174740827101135`*^9}, 3.8250787043089485`*^9, 
   3.825564960137077*^9, {3.8370631719301186`*^9, 3.837063198195103*^9}, {
   3.8415756212741013`*^9, 3.8415756232166824`*^9}, 3.8416525951454687`*^9, {
   3.8442287117648125`*^9, 3.844228726041153*^9}, 3.8459613113454647`*^9, 
   3.8459626605634904`*^9, {3.8472701821593075`*^9, 3.8472701861278014`*^9}, 
   3.8633323653744354`*^9, {3.863511233431711*^9, 3.863511263168659*^9}, {
   3.8635960603027687`*^9, 3.863596062091681*^9}, {3.8726660494999166`*^9, 
   3.872666050990694*^9}, {3.8788050814283586`*^9, 3.878805083996377*^9}},
 Background->RGBColor[
  0.88, 1, 0.88],ExpressionUUID->"67e0a4e4-df12-4dbd-a1c3-63739d40e179"],

Cell[BoxData[{
 RowBox[{
  RowBox[{
   RowBox[{"Clear", "[", "\"\<Global`*\>\"", "]"}], ";", 
   RowBox[{"Remove", "[", "\"\<Global`*\>\"", "]"}], ";"}], 
  "\[IndentingNewLine]"}], "\[IndentingNewLine]", 
 RowBox[{
  RowBox[{
   RowBox[{"U0", "[", 
    RowBox[{"p_", ",", "z_"}], "]"}], "=", 
   TagBox[
    RowBox[{"(", "\[NoBreak]", GridBox[{
       {
        RowBox[{"T", "[", 
         RowBox[{"p", ",", "z"}], "]"}], 
        RowBox[{"R", "[", 
         RowBox[{"p", ",", "z"}], "]"}]},
       {
        RowBox[{"R", "[", 
         RowBox[{"p", ",", "z"}], "]"}], 
        RowBox[{"T", "[", 
         RowBox[{
          RowBox[{"-", "p"}], ",", "z"}], "]"}]}
      },
      GridBoxAlignment->{"Columns" -> {{Center}}, "Rows" -> {{Baseline}}},
      GridBoxSpacings->{"Columns" -> {
          Offset[0.27999999999999997`], {
           Offset[0.7]}, 
          Offset[0.27999999999999997`]}, "Rows" -> {
          Offset[0.2], {
           Offset[0.4]}, 
          Offset[0.2]}}], "\[NoBreak]", ")"}],
    Function[BoxForm`e$, 
     MatrixForm[BoxForm`e$]]]}], ";"}], "\[IndentingNewLine]", 
 RowBox[{
  RowBox[{
   RowBox[{"F0", "[", 
    RowBox[{"p_", ",", "z_"}], "]"}], "=", 
   TagBox[
    RowBox[{"(", "\[NoBreak]", GridBox[{
       {
        SuperscriptBox["\[ExponentialE]", 
         RowBox[{
          FractionBox[
           RowBox[{"\[ImaginaryI]", " ", 
            SuperscriptBox["p", "2"], " ", "z"}], 
           RowBox[{"2", " ", "Kz"}]], "+", 
          RowBox[{"\[ImaginaryI]", " ", "p", " ", "z", " ", 
           RowBox[{"Tan", "[", "\[CapitalTheta]B", "]"}]}]}]], "0"},
       {"0", 
        SuperscriptBox["\[ExponentialE]", 
         RowBox[{
          FractionBox[
           RowBox[{"\[ImaginaryI]", " ", 
            SuperscriptBox["p", "2"], " ", "z"}], 
           RowBox[{"2", " ", "Kz"}]], "-", 
          RowBox[{"\[ImaginaryI]", " ", "p", " ", "z", " ", 
           RowBox[{"Tan", "[", "\[CapitalTheta]B", "]"}]}]}]]}
      },
      GridBoxAlignment->{"Columns" -> {{Center}}, "Rows" -> {{Baseline}}},
      GridBoxSpacings->{"Columns" -> {
          Offset[0.27999999999999997`], {
           Offset[0.7]}, 
          Offset[0.27999999999999997`]}, "Rows" -> {
          Offset[0.2], {
           Offset[0.4]}, 
          Offset[0.2]}}], "\[NoBreak]", ")"}],
    Function[BoxForm`e$, 
     MatrixForm[BoxForm`e$]]]}], ";"}], "\[IndentingNewLine]", 
 RowBox[{
  RowBox[{
   RowBox[{"UB", "[", 
    RowBox[{"p_", ",", "p1_", ",", "z_"}], "]"}], "=", 
   RowBox[{"(", "\[NoBreak]", GridBox[{
      {
       RowBox[{
        SuperscriptBox["\[ExponentialE]", 
         RowBox[{"\[ImaginaryI]", " ", 
          RowBox[{"(", 
           RowBox[{
            RowBox[{"s", " ", "\[CapitalDelta]g"}], "+", 
            RowBox[{"h0", " ", "\[CapitalDelta]u"}]}], ")"}]}]], " ", 
        RowBox[{"DiracDelta", "[", 
         RowBox[{"p", "+", "q0", "-", "qt", "-", "p1"}], "]"}], " ", 
        RowBox[{"T", "[", 
         RowBox[{
          RowBox[{"p", "-", "p\[Theta]", "-", "qt"}], ",", "z"}], "]"}]}], 
       RowBox[{
        SuperscriptBox["\[ExponentialE]", 
         RowBox[{"\[ImaginaryI]", " ", 
          RowBox[{"(", 
           RowBox[{
            RowBox[{"s", " ", 
             OverscriptBox["g", "_"]}], "+", 
            RowBox[{"h0", " ", 
             OverscriptBox["u", "_"]}]}], ")"}]}]], " ", 
        RowBox[{"DiracDelta", "[", 
         RowBox[{"p", "-", "q0", "-", "qt", "-", "p1"}], "]"}], " ", 
        RowBox[{"R", "[", 
         RowBox[{
          RowBox[{"p", "-", "p\[Theta]", "-", "qt"}], ",", "z"}], "]"}]}]},
      {
       RowBox[{
        SuperscriptBox["\[ExponentialE]", 
         RowBox[{
          RowBox[{"-", "\[ImaginaryI]"}], " ", 
          RowBox[{"(", 
           RowBox[{
            RowBox[{"s", " ", 
             OverscriptBox["g", "_"]}], "+", 
            RowBox[{"h0", " ", 
             OverscriptBox["u", "_"]}]}], ")"}]}]], " ", 
        RowBox[{"DiracDelta", "[", 
         RowBox[{"p", "+", "q0", "+", "qt", "-", "p1"}], "]"}], " ", 
        RowBox[{"R", "[", 
         RowBox[{
          RowBox[{"p", "-", "p\[Theta]", "+", "qt"}], ",", "z"}], "]"}]}], 
       RowBox[{
        SuperscriptBox["\[ExponentialE]", 
         RowBox[{
          RowBox[{"-", "\[ImaginaryI]"}], " ", 
          RowBox[{"(", 
           RowBox[{
            RowBox[{"s", " ", "\[CapitalDelta]g"}], "+", 
            RowBox[{"h0", " ", "\[CapitalDelta]u"}]}], ")"}]}]], " ", 
        RowBox[{"DiracDelta", "[", 
         RowBox[{"p", "-", "q0", "+", "qt", "-", "p1"}], "]"}], " ", 
        RowBox[{"T", "[", 
         RowBox[{
          RowBox[{
           RowBox[{"-", "p"}], "+", "p\[Theta]", "-", "qt"}], ",", "z"}], 
         "]"}]}]}
     },
     GridBoxAlignment->{"Columns" -> {{Center}}, "Rows" -> {{Baseline}}},
     GridBoxSpacings->{"Columns" -> {
         Offset[0.27999999999999997`], {
          Offset[0.7]}, 
         Offset[0.27999999999999997`]}, "Rows" -> {
         Offset[0.2], {
          Offset[0.4]}, 
         Offset[0.2]}}], "\[NoBreak]", ")"}]}], ";"}], "\[IndentingNewLine]", 
 RowBox[{
  RowBox[{"Po", "=", 
   TagBox[
    RowBox[{"(", "\[NoBreak]", GridBox[{
       {"1", "0"},
       {"0", "0"}
      },
      GridBoxAlignment->{"Columns" -> {{Center}}, "Rows" -> {{Baseline}}},
      GridBoxSpacings->{"Columns" -> {
          Offset[0.27999999999999997`], {
           Offset[0.7]}, 
          Offset[0.27999999999999997`]}, "Rows" -> {
          Offset[0.2], {
           Offset[0.4]}, 
          Offset[0.2]}}], "\[NoBreak]", ")"}],
    Function[BoxForm`e$, 
     MatrixForm[BoxForm`e$]]]}], ";"}], "\[IndentingNewLine]", 
 RowBox[{
  RowBox[{"Ph", "=", 
   TagBox[
    RowBox[{"(", "\[NoBreak]", GridBox[{
       {"0", "0"},
       {"0", "1"}
      },
      GridBoxAlignment->{"Columns" -> {{Center}}, "Rows" -> {{Baseline}}},
      GridBoxSpacings->{"Columns" -> {
          Offset[0.27999999999999997`], {
           Offset[0.7]}, 
          Offset[0.27999999999999997`]}, "Rows" -> {
          Offset[0.2], {
           Offset[0.4]}, 
          Offset[0.2]}}], "\[NoBreak]", ")"}],
    Function[BoxForm`e$, 
     MatrixForm[BoxForm`e$]]]}], ";"}]}], "Input",
 CellChangeTimes->{{3.8468207617787995`*^9, 3.8468208176780186`*^9}, {
   3.846820849174878*^9, 3.846820864733391*^9}, {3.8468209173244*^9, 
   3.846820942704111*^9}, {3.846821050437772*^9, 3.846821074618605*^9}, {
   3.8468211048596034`*^9, 3.8468211978217077`*^9}, {3.846821280760149*^9, 
   3.846821360006033*^9}, {3.8468214403086147`*^9, 3.846821466274893*^9}, {
   3.8468215033596935`*^9, 3.84682150498746*^9}, {3.8468215541588907`*^9, 
   3.8468216186613293`*^9}, {3.8468217083092184`*^9, 
   3.8468217538742037`*^9}, {3.846822243641891*^9, 3.846822247322579*^9}, {
   3.846822314903368*^9, 3.8468223389382515`*^9}, 3.8468245289453015`*^9, {
   3.8468304208452387`*^9, 3.8468304219356527`*^9}, {3.8468308903167315`*^9, 
   3.846830900436088*^9}, {3.8468313710073705`*^9, 3.8468314281466637`*^9}, 
   3.8469249807921705`*^9, {3.8477097887431216`*^9, 3.847709858272173*^9}, {
   3.8497996626909685`*^9, 3.8497996648825445`*^9}, {3.849799770280284*^9, 
   3.8497998045764503`*^9}, {3.8497998490389824`*^9, 
   3.8498000129715014`*^9}, {3.849800071217626*^9, 3.849800123738073*^9}, {
   3.8498010275732937`*^9, 3.8498011372154803`*^9}, {3.8498011696875806`*^9, 
   3.849801221296387*^9}, {3.849801659679858*^9, 3.849801696218899*^9}, {
   3.8498017883320217`*^9, 3.8498017893325305`*^9}, 3.8498031561908083`*^9, 
   3.849803189108824*^9, {3.8498597019756665`*^9, 3.8498597057503824`*^9}, {
   3.855896157705761*^9, 3.8558961885423093`*^9}, 3.85589621963762*^9, {
   3.8592754931503797`*^9, 3.8592755314182615`*^9}, {3.8592755681764565`*^9, 
   3.8592756248270864`*^9}, {3.8592759833234406`*^9, 
   3.8592760558060107`*^9}, {3.860848205486401*^9, 3.8608482168744755`*^9}, {
   3.863332370807267*^9, 3.8633324306004553`*^9}, {3.8633326036933374`*^9, 
   3.863332660863367*^9}, {3.8633326908767266`*^9, 3.863332701618189*^9}, {
   3.8633327523798428`*^9, 3.86333281311655*^9}, {3.863332871152343*^9, 
   3.8633329524836082`*^9}, {3.863333005441101*^9, 3.863333071275318*^9}, {
   3.863360548043236*^9, 3.8633605541625366`*^9}, {3.8633605934736843`*^9, 
   3.8633607395871725`*^9}, {3.8633607828447676`*^9, 3.86336078933842*^9}, {
   3.8633610147224016`*^9, 3.8633613100980797`*^9}, {3.863361346583458*^9, 
   3.8633613636407485`*^9}, {3.8633615058829927`*^9, 
   3.8633615617837725`*^9}, {3.863511274576949*^9, 3.8635112763346467`*^9}, {
   3.8637068089025865`*^9, 3.8637068353308187`*^9}, 3.863706947220662*^9, 
   3.8660179458005557`*^9, {3.86608417728754*^9, 3.8660841859273024`*^9}, {
   3.8726661437380524`*^9, 3.872666189598462*^9}, {3.8726662421257706`*^9, 
   3.8726663452941475`*^9}, 3.8746686339567666`*^9, 3.875243071711529*^9, {
   3.879409932206807*^9, 3.879409933362506*^9}, {3.879410312975433*^9, 
   3.879410318681384*^9}},ExpressionUUID->"5e079c60-f4b7-46fc-9b20-\
a0c561576f7d"]
}, Closed]],

Cell[CellGroupData[{

Cell["8.1 splitter", "Subsubsection",
 CellChangeTimes->{{3.8166069820507374`*^9, 3.8166069846756716`*^9}, {
   3.8174740668322573`*^9, 3.8174740827101135`*^9}, 3.8250787043089485`*^9, 
   3.825564960137077*^9, {3.8370631719301186`*^9, 3.837063198195103*^9}, {
   3.8415756212741013`*^9, 3.8415756232166824`*^9}, 3.8416525951454687`*^9, {
   3.8442287117648125`*^9, 3.844228726041153*^9}, 3.8459613113454647`*^9, 
   3.8459626605634904`*^9, {3.8472701821593075`*^9, 3.8472701861278014`*^9}, 
   3.8633323653744354`*^9, {3.863511233431711*^9, 3.863511263168659*^9}, {
   3.8635960603027687`*^9, 3.863596062091681*^9}, {3.8726660494999166`*^9, 
   3.872666050990694*^9}},
 Background->RGBColor[
  0.88, 1, 0.88],ExpressionUUID->"5fd49c72-02bc-4e6d-83ff-d37dcf877d48"],

Cell[CellGroupData[{

Cell[BoxData[
 RowBox[{
  RowBox[{"(*", " ", 
   RowBox[{"Eq", ".", " ", 
    RowBox[{"(", 
     RowBox[{"17", "a"}], ")"}]}], " ", "*)"}], "\[IndentingNewLine]", 
  RowBox[{
   RowBox[{
    RowBox[{"arm1", "=", 
     RowBox[{
      RowBox[{
       RowBox[{"F0", "[", 
        RowBox[{"p", ",", "zD"}], "]"}], ".", 
       RowBox[{"U0", "[", 
        RowBox[{"p", ",", "tA"}], "]"}], ".", 
       RowBox[{"F0", "[", 
        RowBox[{"p", ",", "zA"}], "]"}], ".", "Ph", ".", 
       RowBox[{"U0", "[", 
        RowBox[{"p", ",", "tM"}], "]"}], ".", 
       RowBox[{"F0", "[", 
        RowBox[{"p", ",", "zM"}], "]"}], ".", "Po", ".", 
       RowBox[{"UB", "[", 
        RowBox[{"p", ",", "p1", ",", "tS"}], "]"}], ".", 
       RowBox[{"F0", "[", 
        RowBox[{"p1", ",", "zS"}], "]"}], ".", 
       RowBox[{"{", 
        RowBox[{
         RowBox[{
          OverscriptBox[
           SubscriptBox["\[Psi]", "in"], "~"], "[", "p1", "]"}], ",", "0"}], 
        "}"}]}], "/.", 
      RowBox[{"qt", "->", "qtS"}]}]}], ";"}], "\[IndentingNewLine]", 
   RowBox[{"(*", " ", 
    RowBox[{"Eq", ".", " ", 
     RowBox[{"(", 
      RowBox[{"17", "b"}], ")"}]}], " ", "*)"}], "\[IndentingNewLine]", 
   RowBox[{
    RowBox[{"arm2", "=", 
     RowBox[{
      RowBox[{
       RowBox[{"F0", "[", 
        RowBox[{"p", ",", "zD"}], "]"}], ".", 
       RowBox[{"U0", "[", 
        RowBox[{"p", ",", "tA"}], "]"}], ".", 
       RowBox[{"F0", "[", 
        RowBox[{"p", ",", "zA"}], "]"}], ".", "Po", ".", 
       RowBox[{"U0", "[", 
        RowBox[{"p", ",", "tM"}], "]"}], ".", 
       RowBox[{"F0", "[", 
        RowBox[{"p", ",", "zM"}], "]"}], ".", "Ph", ".", 
       RowBox[{"UB", "[", 
        RowBox[{"p", ",", "p1", ",", "tS"}], "]"}], ".", 
       RowBox[{"F0", "[", 
        RowBox[{"p1", ",", "zS"}], "]"}], ".", 
       RowBox[{"{", 
        RowBox[{
         RowBox[{
          OverscriptBox[
           SubscriptBox["\[Psi]", "in"], "~"], "[", "p1", "]"}], ",", "0"}], 
        "}"}]}], "/.", 
      RowBox[{"qt", "->", "qtS"}]}]}], ";"}], "\[IndentingNewLine]", 
   "\[IndentingNewLine]", 
   RowBox[{"arm1o", "=", 
    RowBox[{"FullSimplify", "[", 
     RowBox[{"arm1", "[", 
      RowBox[{"[", "1", "]"}], "]"}], "]"}]}], "\[IndentingNewLine]", 
   RowBox[{"arm1h", "=", 
    RowBox[{"FullSimplify", "[", 
     RowBox[{"arm1", "[", 
      RowBox[{"[", "2", "]"}], "]"}], "]"}]}], "\[IndentingNewLine]", 
   RowBox[{"arm2o", "=", 
    RowBox[{"FullSimplify", "[", 
     RowBox[{"arm2", "[", 
      RowBox[{"[", "1", "]"}], "]"}], "]"}]}], "\[IndentingNewLine]", 
   RowBox[{"arm2h", "=", 
    RowBox[{"FullSimplify", "[", 
     RowBox[{"arm2", "[", 
      RowBox[{"[", "2", "]"}], "]"}], "]"}]}]}]}]], "Input",
 CellChangeTimes->{{3.8635113117589903`*^9, 3.863511352010146*^9}, {
  3.863596087267993*^9, 3.8635961433704634`*^9}, {3.872667155369601*^9, 
  3.8726671721301355`*^9}, {3.872667236538984*^9, 3.8726672424119186`*^9}, {
  3.8726686642388763`*^9, 3.872668692034114*^9}, {3.879410072303269*^9, 
  3.879410123982049*^9}},ExpressionUUID->"c0eed802-8e0b-47c8-ab24-\
7ae67e63089b"],

Cell[BoxData[
 RowBox[{
  SuperscriptBox["\[ExponentialE]", 
   FractionBox[
    RowBox[{"\[ImaginaryI]", " ", 
     RowBox[{"(", 
      RowBox[{
       RowBox[{
        SuperscriptBox["p", "2"], " ", 
        RowBox[{"(", 
         RowBox[{"zA", "+", "zD", "+", "zM"}], ")"}]}], "+", 
       RowBox[{
        SuperscriptBox["p1", "2"], " ", "zS"}], "+", 
       RowBox[{"2", " ", "Kz", " ", "s", " ", "\[CapitalDelta]g"}], "+", 
       RowBox[{"2", " ", "h0", " ", "Kz", " ", "\[CapitalDelta]u"}], "+", 
       RowBox[{"2", " ", "Kz", " ", 
        RowBox[{"(", 
         RowBox[{
          RowBox[{"p", " ", 
           RowBox[{"(", 
            RowBox[{
             RowBox[{"-", "zA"}], "+", "zD", "+", "zM"}], ")"}]}], "+", 
          RowBox[{"p1", " ", "zS"}]}], ")"}], " ", 
        RowBox[{"Tan", "[", "\[CapitalTheta]B", "]"}]}]}], ")"}]}], 
    RowBox[{"2", " ", "Kz"}]]], " ", 
  RowBox[{"DiracDelta", "[", 
   RowBox[{"p", "-", "p1", "+", "q0", "-", "qtS"}], "]"}], " ", 
  RowBox[{"R", "[", 
   RowBox[{"p", ",", "tA"}], "]"}], " ", 
  RowBox[{"R", "[", 
   RowBox[{"p", ",", "tM"}], "]"}], " ", 
  RowBox[{"T", "[", 
   RowBox[{
    RowBox[{"p", "-", "p\[Theta]", "-", "qtS"}], ",", "tS"}], "]"}], " ", 
  RowBox[{
   OverscriptBox[
    SubscriptBox["\[Psi]", "in"], "~"], "[", "p1", "]"}]}]], "Output",
 CellChangeTimes->{
  3.872667252389185*^9, 3.8726675358794365`*^9, 3.8726685720300736`*^9, 
   3.87266869697457*^9, {3.8747382287661276`*^9, 3.8747382431002502`*^9}, {
   3.8747466661786575`*^9, 3.87474668967688*^9}, 3.875243085986676*^9, 
   3.8794099580666203`*^9, {3.8794100738319683`*^9, 3.8794100929808455`*^9}, 
   3.8794101302868643`*^9, 
   3.8794103391257772`*^9},ExpressionUUID->"72d6d509-d409-4e72-87ec-\
ed5011f45b30"],

Cell[BoxData[
 RowBox[{
  SuperscriptBox["\[ExponentialE]", 
   FractionBox[
    RowBox[{"\[ImaginaryI]", " ", 
     RowBox[{"(", 
      RowBox[{
       RowBox[{
        SuperscriptBox["p", "2"], " ", 
        RowBox[{"(", 
         RowBox[{"zA", "+", "zD", "+", "zM"}], ")"}]}], "+", 
       RowBox[{
        SuperscriptBox["p1", "2"], " ", "zS"}], "+", 
       RowBox[{"2", " ", "Kz", " ", "s", " ", "\[CapitalDelta]g"}], "+", 
       RowBox[{"2", " ", "h0", " ", "Kz", " ", "\[CapitalDelta]u"}], "+", 
       RowBox[{"2", " ", "Kz", " ", 
        RowBox[{"(", 
         RowBox[{
          RowBox[{
           RowBox[{"-", "p"}], " ", 
           RowBox[{"(", 
            RowBox[{"zA", "+", "zD", "-", "zM"}], ")"}]}], "+", 
          RowBox[{"p1", " ", "zS"}]}], ")"}], " ", 
        RowBox[{"Tan", "[", "\[CapitalTheta]B", "]"}]}]}], ")"}]}], 
    RowBox[{"2", " ", "Kz"}]]], " ", 
  RowBox[{"DiracDelta", "[", 
   RowBox[{"p", "-", "p1", "+", "q0", "-", "qtS"}], "]"}], " ", 
  RowBox[{"R", "[", 
   RowBox[{"p", ",", "tM"}], "]"}], " ", 
  RowBox[{"T", "[", 
   RowBox[{
    RowBox[{"-", "p"}], ",", "tA"}], "]"}], " ", 
  RowBox[{"T", "[", 
   RowBox[{
    RowBox[{"p", "-", "p\[Theta]", "-", "qtS"}], ",", "tS"}], "]"}], " ", 
  RowBox[{
   OverscriptBox[
    SubscriptBox["\[Psi]", "in"], "~"], "[", "p1", "]"}]}]], "Output",
 CellChangeTimes->{
  3.872667252389185*^9, 3.8726675358794365`*^9, 3.8726685720300736`*^9, 
   3.87266869697457*^9, {3.8747382287661276`*^9, 3.8747382431002502`*^9}, {
   3.8747466661786575`*^9, 3.87474668967688*^9}, 3.875243085986676*^9, 
   3.8794099580666203`*^9, {3.8794100738319683`*^9, 3.8794100929808455`*^9}, 
   3.8794101302868643`*^9, 
   3.8794103447058506`*^9},ExpressionUUID->"54f4fa0f-28a9-4d2a-bdde-\
8aa40abc450a"],

Cell[BoxData[
 RowBox[{
  SuperscriptBox["\[ExponentialE]", 
   FractionBox[
    RowBox[{"\[ImaginaryI]", " ", 
     RowBox[{"(", 
      RowBox[{
       RowBox[{
        SuperscriptBox["p", "2"], " ", 
        RowBox[{"(", 
         RowBox[{"zA", "+", "zD", "+", "zM"}], ")"}]}], "+", 
       RowBox[{
        SuperscriptBox["p1", "2"], " ", "zS"}], "-", 
       RowBox[{"2", " ", "Kz", " ", 
        RowBox[{"(", 
         RowBox[{
          RowBox[{"s", " ", 
           OverscriptBox["g", "_"]}], "+", 
          RowBox[{"h0", " ", 
           OverscriptBox["u", "_"]}]}], ")"}]}], "+", 
       RowBox[{"2", " ", "Kz", " ", 
        RowBox[{"(", 
         RowBox[{
          RowBox[{"p", " ", 
           RowBox[{"(", 
            RowBox[{"zA", "+", "zD", "-", "zM"}], ")"}]}], "+", 
          RowBox[{"p1", " ", "zS"}]}], ")"}], " ", 
        RowBox[{"Tan", "[", "\[CapitalTheta]B", "]"}]}]}], ")"}]}], 
    RowBox[{"2", " ", "Kz"}]]], " ", 
  RowBox[{"DiracDelta", "[", 
   RowBox[{"p", "-", "p1", "+", "q0", "+", "qtS"}], "]"}], " ", 
  RowBox[{"R", "[", 
   RowBox[{"p", ",", "tM"}], "]"}], " ", 
  RowBox[{"R", "[", 
   RowBox[{
    RowBox[{"p", "-", "p\[Theta]", "+", "qtS"}], ",", "tS"}], "]"}], " ", 
  RowBox[{"T", "[", 
   RowBox[{"p", ",", "tA"}], "]"}], " ", 
  RowBox[{
   OverscriptBox[
    SubscriptBox["\[Psi]", "in"], "~"], "[", "p1", "]"}]}]], "Output",
 CellChangeTimes->{
  3.872667252389185*^9, 3.8726675358794365`*^9, 3.8726685720300736`*^9, 
   3.87266869697457*^9, {3.8747382287661276`*^9, 3.8747382431002502`*^9}, {
   3.8747466661786575`*^9, 3.87474668967688*^9}, 3.875243085986676*^9, 
   3.8794099580666203`*^9, {3.8794100738319683`*^9, 3.8794100929808455`*^9}, 
   3.8794101302868643`*^9, 
   3.879410351927531*^9},ExpressionUUID->"d232c905-9d92-47cc-b77a-\
2b9ae5ca7de3"],

Cell[BoxData[
 RowBox[{
  SuperscriptBox["\[ExponentialE]", 
   FractionBox[
    RowBox[{"\[ImaginaryI]", " ", 
     RowBox[{"(", 
      RowBox[{
       RowBox[{
        SuperscriptBox["p", "2"], " ", 
        RowBox[{"(", 
         RowBox[{"zA", "+", "zD", "+", "zM"}], ")"}]}], "+", 
       RowBox[{
        SuperscriptBox["p1", "2"], " ", "zS"}], "-", 
       RowBox[{"2", " ", "Kz", " ", 
        RowBox[{"(", 
         RowBox[{
          RowBox[{"s", " ", 
           OverscriptBox["g", "_"]}], "+", 
          RowBox[{"h0", " ", 
           OverscriptBox["u", "_"]}]}], ")"}]}], "+", 
       RowBox[{"2", " ", "Kz", " ", 
        RowBox[{"(", 
         RowBox[{
          RowBox[{"p", " ", 
           RowBox[{"(", 
            RowBox[{"zA", "-", "zD", "-", "zM"}], ")"}]}], "+", 
          RowBox[{"p1", " ", "zS"}]}], ")"}], " ", 
        RowBox[{"Tan", "[", "\[CapitalTheta]B", "]"}]}]}], ")"}]}], 
    RowBox[{"2", " ", "Kz"}]]], " ", 
  RowBox[{"DiracDelta", "[", 
   RowBox[{"p", "-", "p1", "+", "q0", "+", "qtS"}], "]"}], " ", 
  RowBox[{"R", "[", 
   RowBox[{"p", ",", "tA"}], "]"}], " ", 
  RowBox[{"R", "[", 
   RowBox[{"p", ",", "tM"}], "]"}], " ", 
  RowBox[{"R", "[", 
   RowBox[{
    RowBox[{"p", "-", "p\[Theta]", "+", "qtS"}], ",", "tS"}], "]"}], " ", 
  RowBox[{
   OverscriptBox[
    SubscriptBox["\[Psi]", "in"], "~"], "[", "p1", "]"}]}]], "Output",
 CellChangeTimes->{
  3.872667252389185*^9, 3.8726675358794365`*^9, 3.8726685720300736`*^9, 
   3.87266869697457*^9, {3.8747382287661276`*^9, 3.8747382431002502`*^9}, {
   3.8747466661786575`*^9, 3.87474668967688*^9}, 3.875243085986676*^9, 
   3.8794099580666203`*^9, {3.8794100738319683`*^9, 3.8794100929808455`*^9}, 
   3.8794101302868643`*^9, 
   3.879410359191101*^9},ExpressionUUID->"bee29bb4-d14d-4f2e-a6bd-\
2a57a2849ffa"]
}, Open  ]],

Cell[CellGroupData[{

Cell[BoxData[{
 RowBox[{
  RowBox[{
   RowBox[{
    RowBox[{"arm1o", "/.", 
     RowBox[{"p1", "->", 
      RowBox[{"p", "+", "q0", "-", "qtS"}]}]}], "/.", 
    RowBox[{
     RowBox[{"DiracDelta", "[", "0", "]"}], "->", "1"}]}], ";"}], 
  RowBox[{"(*", " ", 
   RowBox[{"integration", " ", "over", " ", "p1"}], " ", 
   "*)"}]}], "\[IndentingNewLine]", 
 RowBox[{
  RowBox[{"tmp", "=", 
   RowBox[{"ExpandAll", "[", 
    RowBox[{"%", " ", 
     SuperscriptBox["\[ExponentialE]", 
      RowBox[{
       RowBox[{"-", "\[ImaginaryI]"}], " ", "p", " ", 
       RowBox[{"(", 
        RowBox[{"zS", "+", "zD"}], ")"}], " ", 
       RowBox[{"Tan", "[", "\[CapitalTheta]B", "]"}]}]], 
     SuperscriptBox["\[ExponentialE]", 
      RowBox[{
       RowBox[{"\[ImaginaryI]", " ", "s", " ", 
        OverscriptBox["g", "_"]}], "+", 
       RowBox[{"\[ImaginaryI]", " ", "h0", " ", 
        OverscriptBox["u", "_"]}]}]], 
     SuperscriptBox["\[ExponentialE]", 
      RowBox[{
       RowBox[{"-", "\[ImaginaryI]"}], " ", 
       RowBox[{"(", 
        RowBox[{"q0", "+", "qtS"}], ")"}], " ", "zS", " ", 
       RowBox[{"Tan", "[", "\[CapitalTheta]B", "]"}]}]], 
     SuperscriptBox["\[ExponentialE]", 
      RowBox[{"-", 
       FractionBox[
        RowBox[{"\[ImaginaryI]", " ", "p", " ", 
         RowBox[{"(", 
          RowBox[{"q0", "+", "qtS"}], ")"}], " ", "zS"}], "Kz"]}]]}], "]"}]}],
   ";"}], "\[IndentingNewLine]", 
 RowBox[{
  RowBox[{
   RowBox[{"Collect", "[", 
    RowBox[{
     RowBox[{"Part", "[", 
      RowBox[{"tmp", ",", "1", ",", "2"}], "]"}], ",", 
     RowBox[{"{", 
      RowBox[{"p", ",", "s", ",", "h0"}], "}"}], ",", "Simplify"}], "]"}], "/.", 
   RowBox[{"{", "\[VeryThinSpace]", 
    RowBox[{
     RowBox[{
      RowBox[{"zA", "-", "zM"}], "\[Rule]", "0"}], ",", 
     RowBox[{
      SuperscriptBox["p", "2"], "->", "0"}], ",", 
     RowBox[{
      SuperscriptBox[
       RowBox[{"(", 
        RowBox[{"q0", "-", "qtS"}], ")"}], "2"], "->", "0"}]}], "}"}]}], 
  ";"}], "\[IndentingNewLine]", 
 RowBox[{"%", "//.", 
  RowBox[{"{", 
   RowBox[{
    RowBox[{
     RowBox[{"\[CapitalDelta]g", "+", 
      OverscriptBox["g", "_"]}], "->", "gtS"}], ",", 
    RowBox[{
     RowBox[{"\[CapitalDelta]u", "+", 
      OverscriptBox["u", "_"]}], "->", "utS"}], ",", 
    RowBox[{
     RowBox[{"-", 
      FractionBox[
       RowBox[{"2", " ", "\[ImaginaryI]", " ", "p", " ", "qtS", " ", "zS"}], 
       "Kz"]}], "->", 
     RowBox[{
      RowBox[{"-", "\[ImaginaryI]"}], " ", "p", " ", "xS"}]}]}], 
   "}"}]}], "\[IndentingNewLine]", 
 RowBox[{
  OverscriptBox[
   SubscriptBox["\[Psi]", "o1"], "~"], "==", 
  RowBox[{"Simplify", "[", 
   RowBox[{"ReplacePart", "[", 
    RowBox[{"tmp", ",", 
     RowBox[{"1", "->", 
      SuperscriptBox["\[ExponentialE]", "%"]}]}], "]"}], "]"}], 
  RowBox[{"(*", " ", 
   RowBox[{"Eq", ".", " ", 
    RowBox[{"(", 
     RowBox[{"18", "a"}], ")"}]}], " ", "*)"}]}]}], "Input",
 CellChangeTimes->{{3.849585659137225*^9, 3.849585705600665*^9}, {
   3.849585819502844*^9, 3.849585819970479*^9}, {3.849585910397354*^9, 
   3.849585926960102*^9}, 3.8495996749568405`*^9, {3.8495997174748845`*^9, 
   3.849599720701166*^9}, {3.8495997979678736`*^9, 3.849599817353405*^9}, {
   3.8496024993039293`*^9, 3.849602517848744*^9}, {3.849603143989319*^9, 
   3.8496031444920073`*^9}, {3.8496040232493477`*^9, 3.849604055173312*^9}, {
   3.8496040857541504`*^9, 3.8496041226371627`*^9}, {3.849604154492383*^9, 
   3.849604173272829*^9}, {3.849604290244973*^9, 3.8496043573623705`*^9}, 
   3.8498022560286345`*^9, {3.8498023225717344`*^9, 3.849802324175716*^9}, {
   3.849802401573907*^9, 3.849802403916175*^9}, {3.8498024641898127`*^9, 
   3.8498024675723443`*^9}, {3.849802512975363*^9, 3.849802513281607*^9}, 
   3.8498029255133424`*^9, {3.8498029996361265`*^9, 3.84980302245088*^9}, {
   3.8558963197736626`*^9, 3.8558963488418145`*^9}, {3.85722843731651*^9, 
   3.857228468823537*^9}, {3.8572293385027575`*^9, 3.857229354425957*^9}, {
   3.8592760725473146`*^9, 3.8592760777331667`*^9}, {3.8592761218613605`*^9, 
   3.859276140779722*^9}, {3.8592761760530434`*^9, 3.859276331601695*^9}, 
   3.859276605274959*^9, {3.859276683749222*^9, 3.85927668772453*^9}, {
   3.8592767218374357`*^9, 3.859276767867144*^9}, {3.8592768495631423`*^9, 
   3.85927685028198*^9}, {3.8592769513724136`*^9, 3.8592769727278404`*^9}, 
   3.859277060410262*^9, {3.859277374348384*^9, 3.859277377224803*^9}, {
   3.8598758509749804`*^9, 3.8598758708250637`*^9}, {3.8598760002829957`*^9, 
   3.8598761071871233`*^9}, 3.859876140919731*^9, {3.8609176823134003`*^9, 
   3.8609176869607472`*^9}, {3.863361649293975*^9, 3.8633617455612936`*^9}, {
   3.8633618082783403`*^9, 3.8633618087111464`*^9}, {3.8633619644341545`*^9, 
   3.8633620900338964`*^9}, {3.8633622587881823`*^9, 3.8633622716731176`*^9}, 
   3.8633623094801197`*^9, {3.8633623590599194`*^9, 3.863362378008617*^9}, {
   3.863362425117524*^9, 3.863362461462055*^9}, {3.863362530263775*^9, 
   3.863362543113873*^9}, 3.8634370809644794`*^9, 3.863439695347637*^9, {
   3.8635114011579404`*^9, 3.863511429519286*^9}, {3.8635114597374086`*^9, 
   3.8635114772348747`*^9}, {3.863511612399387*^9, 3.8635116398222127`*^9}, {
   3.863512603978833*^9, 3.863512691382818*^9}, 3.863596899033434*^9, 
   3.8635969416693354`*^9, 3.863596995886306*^9, {3.863597028012782*^9, 
   3.863597047553871*^9}, {3.8636179576034365`*^9, 3.863617970043902*^9}, 
   3.8636180285762978`*^9, 3.863618127319151*^9, 3.86370732021561*^9, {
   3.8637074291141443`*^9, 3.863707496927746*^9}, 3.863707648536234*^9, 
   3.866084396057516*^9, {3.8660844642030983`*^9, 3.8660845621573973`*^9}, 
   3.8660846272858315`*^9, {3.866087436063343*^9, 3.866087450609864*^9}, 
   3.872667270802784*^9, {3.87266738559511*^9, 3.872667391630925*^9}, {
   3.872667647874635*^9, 3.872667653756654*^9}, {3.872668298777626*^9, 
   3.8726683084097795`*^9}, {3.8726685968259916`*^9, 3.872668645014501*^9}, {
   3.872668706260087*^9, 3.8726687357270203`*^9}, {3.8747382803970957`*^9, 
   3.874738336854368*^9}, {3.874746655103485*^9, 3.874746660719197*^9}, 
   3.875243201435485*^9, {3.8752433101514854`*^9, 3.8752433690349474`*^9}, {
   3.87524352388595*^9, 3.875243524267398*^9}, {3.8794105248051744`*^9, 
   3.8794105252715225`*^9}, {3.8794107793189645`*^9, 
   3.8794107797165747`*^9}, {3.8794108112119274`*^9, 
   3.879410815401738*^9}},ExpressionUUID->"84c53a9f-a96e-4318-8151-\
421478dd882e"],

Cell[BoxData[
 RowBox[{
  RowBox[{"\[ImaginaryI]", " ", "gtS", " ", "s"}], "+", 
  RowBox[{"\[ImaginaryI]", " ", "h0", " ", "utS"}], "-", 
  RowBox[{"\[ImaginaryI]", " ", "p", " ", "xS"}], "-", 
  RowBox[{"2", " ", "\[ImaginaryI]", " ", "qtS", " ", "zS", " ", 
   RowBox[{"Tan", "[", "\[CapitalTheta]B", "]"}]}]}]], "Output",
 CellChangeTimes->{
  3.8726675600042515`*^9, 3.872667659415513*^9, {3.8726686029184637`*^9, 
   3.872668646177726*^9}, 3.87266870784317*^9, 3.8726687399209366`*^9, 
   3.872668841625924*^9, 3.8747383410027943`*^9, 3.874746689824376*^9, 
   3.8752430964057765`*^9, 3.8752432050025377`*^9, 3.8752433106905937`*^9, {
   3.8752433556758437`*^9, 3.8752433696272*^9}, 3.8794101508856573`*^9, 
   3.8794103593689375`*^9, 3.8794105260819244`*^9, 3.8794107804670086`*^9, 
   3.879410816814755*^9},ExpressionUUID->"4105025d-4e2c-432f-b120-\
3a63afaf27f0"],

Cell[BoxData[
 RowBox[{
  OverscriptBox[
   SubscriptBox["\[Psi]", "o1"], "~"], "\[Equal]", 
  RowBox[{
   SuperscriptBox["\[ExponentialE]", 
    RowBox[{"\[ImaginaryI]", " ", 
     RowBox[{"(", 
      RowBox[{
       RowBox[{"gtS", " ", "s"}], "+", 
       RowBox[{"h0", " ", "utS"}], "-", 
       RowBox[{"p", " ", "xS"}], "-", 
       RowBox[{"2", " ", "qtS", " ", "zS", " ", 
        RowBox[{"Tan", "[", "\[CapitalTheta]B", "]"}]}]}], ")"}]}]], " ", 
   RowBox[{"R", "[", 
    RowBox[{"p", ",", "tA"}], "]"}], " ", 
   RowBox[{"R", "[", 
    RowBox[{"p", ",", "tM"}], "]"}], " ", 
   RowBox[{"T", "[", 
    RowBox[{
     RowBox[{"p", "-", "p\[Theta]", "-", "qtS"}], ",", "tS"}], "]"}], " ", 
   RowBox[{
    OverscriptBox[
     SubscriptBox["\[Psi]", "in"], "~"], "[", 
    RowBox[{"p", "+", "q0", "-", "qtS"}], "]"}]}]}]], "Output",
 CellChangeTimes->{
  3.8726675600042515`*^9, 3.872667659415513*^9, {3.8726686029184637`*^9, 
   3.872668646177726*^9}, 3.87266870784317*^9, 3.8726687399209366`*^9, 
   3.872668841625924*^9, 3.8747383410027943`*^9, 3.874746689824376*^9, 
   3.8752430964057765`*^9, 3.8752432050025377`*^9, 3.8752433106905937`*^9, {
   3.8752433556758437`*^9, 3.8752433696272*^9}, 3.8794101508856573`*^9, 
   3.8794103593689375`*^9, 3.8794105260819244`*^9, 3.8794107804670086`*^9, 
   3.879410817009202*^9},ExpressionUUID->"929289ff-7c82-4f82-a63b-\
86b2abd0c424"]
}, Open  ]],

Cell[CellGroupData[{

Cell[BoxData[{
 RowBox[{
  RowBox[{
   RowBox[{
    RowBox[{"arm2o", "/.", 
     RowBox[{"p1", "->", 
      RowBox[{"p", "+", "q0", "+", "qtS"}]}]}], "/.", 
    RowBox[{
     RowBox[{"DiracDelta", "[", "0", "]"}], "->", "1"}]}], ";"}], 
  RowBox[{"(*", " ", 
   RowBox[{"integration", " ", "over", " ", "p1"}], " ", 
   "*)"}]}], "\[IndentingNewLine]", 
 RowBox[{
  RowBox[{"tmp", "=", 
   RowBox[{"ExpandAll", "[", 
    RowBox[{"%", " ", 
     SuperscriptBox["\[ExponentialE]", 
      RowBox[{
       RowBox[{"-", "\[ImaginaryI]"}], " ", "p", " ", 
       RowBox[{"(", 
        RowBox[{"zS", "+", "zD"}], ")"}], " ", 
       RowBox[{"Tan", "[", "\[CapitalTheta]B", "]"}]}]], 
     SuperscriptBox["\[ExponentialE]", 
      RowBox[{
       RowBox[{"\[ImaginaryI]", " ", "s", " ", 
        OverscriptBox["g", "_"]}], "+", 
       RowBox[{"\[ImaginaryI]", " ", "h0", " ", 
        OverscriptBox["u", "_"]}]}]], 
     SuperscriptBox["\[ExponentialE]", 
      RowBox[{
       RowBox[{"-", "\[ImaginaryI]"}], " ", 
       RowBox[{"(", 
        RowBox[{"q0", "+", "qtS"}], ")"}], " ", "zS", " ", 
       RowBox[{"Tan", "[", "\[CapitalTheta]B", "]"}]}]], 
     SuperscriptBox["\[ExponentialE]", 
      RowBox[{"-", 
       FractionBox[
        RowBox[{"\[ImaginaryI]", " ", "p", " ", 
         RowBox[{"(", 
          RowBox[{"q0", "+", "qtS"}], ")"}], " ", "zS"}], "Kz"]}]]}], "]"}]}],
   ";"}], "\[IndentingNewLine]", 
 RowBox[{
  RowBox[{"Collect", "[", 
   RowBox[{
    RowBox[{"Part", "[", 
     RowBox[{"tmp", ",", "1", ",", "2"}], "]"}], ",", 
    RowBox[{"{", 
     RowBox[{"p", ",", "s", ",", "h0"}], "}"}], ",", "Simplify"}], "]"}], "/.", 
  RowBox[{"{", "\[VeryThinSpace]", 
   RowBox[{
    RowBox[{
     RowBox[{"zA", "-", "zM"}], "\[Rule]", "0"}], ",", 
    RowBox[{
     SuperscriptBox["p", "2"], "->", "0"}], ",", 
    RowBox[{
     SuperscriptBox[
      RowBox[{"(", 
       RowBox[{"q0", "+", "qtS"}], ")"}], "2"], "->", "0"}]}], 
   "}"}]}], "\[IndentingNewLine]", 
 RowBox[{
  OverscriptBox[
   SubscriptBox["\[Psi]", "o2"], "~"], "==", 
  RowBox[{"ReplacePart", "[", 
   RowBox[{"tmp", ",", 
    RowBox[{"1", "->", 
     SuperscriptBox["\[ExponentialE]", "%"]}]}], "]"}], 
  RowBox[{"(*", " ", 
   RowBox[{"Eq", ".", " ", 
    RowBox[{"(", 
     RowBox[{"18", "b"}], ")"}]}], " ", "*)"}]}]}], "Input",
 CellChangeTimes->{{3.849600669072198*^9, 3.849600680711505*^9}, {
   3.849600764206442*^9, 3.84960078094103*^9}, {3.8496008192393045`*^9, 
   3.849600851761598*^9}, {3.849600979618246*^9, 3.8496009800285063`*^9}, {
   3.8496011085500345`*^9, 3.8496011148277483`*^9}, {3.8496012433351374`*^9, 
   3.849601252138959*^9}, {3.8496012940679345`*^9, 3.849601316076912*^9}, 
   3.8496014185812793`*^9, {3.8496015040957212`*^9, 3.8496015175972824`*^9}, {
   3.8496025356242776`*^9, 3.849602570621042*^9}, {3.8496026932645855`*^9, 
   3.849602757114134*^9}, {3.849603156410709*^9, 3.8496031566422157`*^9}, {
   3.849603249881766*^9, 3.84960330795923*^9}, {3.849603344722972*^9, 
   3.8496033471461096`*^9}, 3.8498026523704877`*^9, {3.849802761502014*^9, 
   3.849802790303717*^9}, {3.849802823611844*^9, 3.849802867958791*^9}, 
   3.849802919013737*^9, 3.8558964629349365`*^9, 3.8572287041485205`*^9, {
   3.8592774290492473`*^9, 3.8592774685946856`*^9}, {3.8592775005244007`*^9, 
   3.859277511350212*^9}, {3.859876157556882*^9, 3.8598761847383265`*^9}, 
   3.860917723299534*^9, {3.86336248640876*^9, 3.8633625130869975`*^9}, {
   3.8633625521289167`*^9, 3.8633625830200157`*^9}, {3.863362620121311*^9, 
   3.8633626469452467`*^9}, {3.8634370589819336`*^9, 3.86343707276892*^9}, {
   3.8634396815985527`*^9, 3.86343968626274*^9}, {3.863511533248418*^9, 
   3.8635115486379347`*^9}, 3.863511654477482*^9, {3.8635117807273993`*^9, 
   3.8635117851741734`*^9}, {3.863512626370062*^9, 3.8635126407713113`*^9}, 
   3.8635127020695925`*^9, 3.8635969082966757`*^9, 3.8635969546356354`*^9, {
   3.863597064403633*^9, 3.8635970734915075`*^9}, 3.863618038224128*^9, {
   3.863618074073779*^9, 3.8636181184820976`*^9}, {3.863707525127852*^9, 
   3.8637075556288505`*^9}, {3.8637076366399107`*^9, 
   3.8637076395833645`*^9}, {3.8660844294095955`*^9, 3.866084455298052*^9}, 
   3.87266728014713*^9, {3.8726674015676527`*^9, 3.872667404020298*^9}, {
   3.872668302037711*^9, 3.8726683138092456`*^9}, {3.8726687694958143`*^9, 
   3.872668794236049*^9}, {3.874738354090187*^9, 3.874738359427802*^9}, 
   3.8747384060746098`*^9, 3.875243225397719*^9, 
   3.8794106018773956`*^9},ExpressionUUID->"170bdda1-6350-4713-9f91-\
2c670dc6442e"],

Cell[BoxData["0"], "Output",
 CellChangeTimes->{3.8726677219003944`*^9, 3.872668845606507*^9, 
  3.8747383615150876`*^9, 3.8747466901065865`*^9, 3.8752432265977755`*^9, 
  3.8794101566748114`*^9, 3.879410367062939*^9, 3.8794106024359007`*^9, 
  3.879410847144769*^9, 
  3.8794112858357773`*^9},ExpressionUUID->"3742160f-6164-4540-8e7f-\
858a07abd7f0"],

Cell[BoxData[
 RowBox[{
  OverscriptBox[
   SubscriptBox["\[Psi]", "o2"], "~"], "\[Equal]", 
  RowBox[{
   RowBox[{"R", "[", 
    RowBox[{"p", ",", "tM"}], "]"}], " ", 
   RowBox[{"R", "[", 
    RowBox[{
     RowBox[{"p", "-", "p\[Theta]", "+", "qtS"}], ",", "tS"}], "]"}], " ", 
   RowBox[{"T", "[", 
    RowBox[{"p", ",", "tA"}], "]"}], " ", 
   RowBox[{
    OverscriptBox[
     SubscriptBox["\[Psi]", "in"], "~"], "[", 
    RowBox[{"p", "+", "q0", "+", "qtS"}], "]"}]}]}]], "Output",
 CellChangeTimes->{3.8726677219003944`*^9, 3.872668845606507*^9, 
  3.8747383615150876`*^9, 3.8747466901065865`*^9, 3.8752432265977755`*^9, 
  3.8794101566748114`*^9, 3.879410367062939*^9, 3.8794106024359007`*^9, 
  3.879410847144769*^9, 
  3.8794112858417616`*^9},ExpressionUUID->"d60cc35b-a92c-4ab7-b2d0-\
c6dd6b7d8977"]
}, Open  ]],

Cell[CellGroupData[{

Cell[BoxData[{
 RowBox[{
  RowBox[{
   RowBox[{
    RowBox[{"arm1h", "/.", 
     RowBox[{"p1", "->", 
      RowBox[{"p", "+", "q0", "-", "qtS"}]}]}], "/.", 
    RowBox[{
     RowBox[{"DiracDelta", "[", "0", "]"}], "->", "1"}]}], ";"}], 
  RowBox[{"(*", " ", 
   RowBox[{"integration", " ", "over", " ", "p1"}], " ", 
   "*)"}]}], "\[IndentingNewLine]", 
 RowBox[{
  RowBox[{"tmp", "=", 
   RowBox[{"ExpandAll", "[", 
    RowBox[{"%", " ", 
     SuperscriptBox["\[ExponentialE]", 
      RowBox[{"\[ImaginaryI]", " ", "p", " ", 
       RowBox[{"(", 
        RowBox[{
         RowBox[{"-", "zS"}], "+", "zD"}], ")"}], " ", 
       RowBox[{"Tan", "[", "\[CapitalTheta]B", "]"}]}]], 
     SuperscriptBox["\[ExponentialE]", 
      RowBox[{
       RowBox[{
        RowBox[{"-", "\[ImaginaryI]"}], " ", "s", " ", "\[CapitalDelta]g"}], 
       "-", 
       RowBox[{"\[ImaginaryI]", " ", "h0", " ", "\[CapitalDelta]u"}]}]], 
     SuperscriptBox["\[ExponentialE]", 
      RowBox[{
       RowBox[{"-", "\[ImaginaryI]"}], " ", 
       RowBox[{"(", 
        RowBox[{"q0", "-", "qtS"}], ")"}], " ", "zS", " ", 
       RowBox[{"Tan", "[", "\[CapitalTheta]B", "]"}]}]], 
     SuperscriptBox["\[ExponentialE]", 
      RowBox[{"-", 
       FractionBox[
        RowBox[{"\[ImaginaryI]", " ", "p", " ", 
         RowBox[{"(", 
          RowBox[{"q0", "-", "qtS"}], ")"}], " ", "zS"}], "Kz"]}]]}], "]"}]}],
   ";"}], "\[IndentingNewLine]", 
 RowBox[{
  RowBox[{"Collect", "[", 
   RowBox[{
    RowBox[{"Part", "[", 
     RowBox[{"tmp", ",", "1", ",", "2"}], "]"}], ",", 
    RowBox[{"{", 
     RowBox[{"p", ",", "s", ",", "h0"}], "}"}], ",", "Simplify"}], "]"}], "/.", 
  RowBox[{"{", "\[VeryThinSpace]", 
   RowBox[{
    RowBox[{
     RowBox[{"zA", "-", "zM"}], "\[Rule]", "0"}], ",", 
    RowBox[{
     SuperscriptBox["p", "2"], "->", "0"}], ",", 
    RowBox[{
     SuperscriptBox[
      RowBox[{"(", 
       RowBox[{"q0", "-", "qtS"}], ")"}], "2"], "->", "0"}]}], 
   "}"}]}], "\[IndentingNewLine]", 
 RowBox[{
  OverscriptBox[
   SubscriptBox["\[Psi]", "h1"], "~"], "==", 
  RowBox[{"ReplacePart", "[", 
   RowBox[{"tmp", ",", 
    RowBox[{"1", "->", 
     SuperscriptBox["\[ExponentialE]", "%"]}]}], "]"}], 
  RowBox[{"(*", " ", 
   RowBox[{"Eq", ".", " ", 
    RowBox[{"(", 
     RowBox[{"18", "c"}], ")"}]}], " ", "*)"}]}]}], "Input",
 CellChangeTimes->{{3.8495999558236375`*^9, 3.849599976491887*^9}, {
   3.8496000197973723`*^9, 3.8496000214250975`*^9}, 3.849600054561646*^9, {
   3.849600084873041*^9, 3.849600088028186*^9}, {3.84980342200218*^9, 
   3.849803433117129*^9}, {3.8498043954472637`*^9, 3.8498043956771793`*^9}, {
   3.855896486525068*^9, 3.8558964869577503`*^9}, {3.859277521294362*^9, 
   3.8592775501715384`*^9}, {3.8598761632695475`*^9, 3.8598761937882824`*^9}, 
   3.860917731074278*^9, {3.863432634223919*^9, 3.8634327271641846`*^9}, {
   3.8634327650679007`*^9, 3.863432795876657*^9}, {3.8634372186826935`*^9, 
   3.863437224357317*^9}, {3.8634397119942656`*^9, 3.8634397180633388`*^9}, {
   3.8635117250420475`*^9, 3.863511727556361*^9}, {3.8635118053072777`*^9, 
   3.8635118312504396`*^9}, {3.863511888968219*^9, 3.8635119326598883`*^9}, {
   3.8635127130213404`*^9, 3.8635127297730103`*^9}, {3.863619135975562*^9, 
   3.8636191665731225`*^9}, {3.8636192018991218`*^9, 
   3.8636192311441765`*^9}, {3.8638558719529552`*^9, 
   3.8638558943015585`*^9}, {3.86608464191368*^9, 3.8660846680320826`*^9}, 
   3.872667281495641*^9, {3.8726674136455917`*^9, 3.8726674164539905`*^9}, {
   3.872668291135473*^9, 3.872668317547203*^9}, {3.8726688023073425`*^9, 
   3.872668809684563*^9}, {3.874738369495573*^9, 
   3.874738386197625*^9}},ExpressionUUID->"882fed1b-ad5a-4ac0-adb5-\
e92b396a1517"],

Cell[BoxData["0"], "Output",
 CellChangeTimes->{3.872667999321551*^9, 3.872668856987813*^9, 
  3.8747383920973434`*^9, 3.8747466901836405`*^9, 3.8794101596249475`*^9, 
  3.879410371534634*^9, 3.879410857561965*^9, 
  3.8794112895192647`*^9},ExpressionUUID->"b4df73ed-c068-4e6b-9de8-\
de1bcbe6a962"],

Cell[BoxData[
 RowBox[{
  OverscriptBox[
   SubscriptBox["\[Psi]", "h1"], "~"], "\[Equal]", 
  RowBox[{
   RowBox[{"R", "[", 
    RowBox[{"p", ",", "tM"}], "]"}], " ", 
   RowBox[{"T", "[", 
    RowBox[{
     RowBox[{"-", "p"}], ",", "tA"}], "]"}], " ", 
   RowBox[{"T", "[", 
    RowBox[{
     RowBox[{"p", "-", "p\[Theta]", "-", "qtS"}], ",", "tS"}], "]"}], " ", 
   RowBox[{
    OverscriptBox[
     SubscriptBox["\[Psi]", "in"], "~"], "[", 
    RowBox[{"p", "+", "q0", "-", "qtS"}], "]"}]}]}]], "Output",
 CellChangeTimes->{3.872667999321551*^9, 3.872668856987813*^9, 
  3.8747383920973434`*^9, 3.8747466901836405`*^9, 3.8794101596249475`*^9, 
  3.879410371534634*^9, 3.879410857561965*^9, 
  3.879411289525119*^9},ExpressionUUID->"dbb678ef-2e28-447e-9126-\
3f9fc8328f65"]
}, Open  ]],

Cell[CellGroupData[{

Cell[BoxData[{
 RowBox[{
  RowBox[{
   RowBox[{
    RowBox[{"arm2h", "/.", 
     RowBox[{"p1", "->", 
      RowBox[{"p", "+", "q0", "+", "qtS"}]}]}], "/.", 
    RowBox[{
     RowBox[{"DiracDelta", "[", "0", "]"}], "->", "1"}]}], ";"}], 
  RowBox[{"(*", " ", 
   RowBox[{"integration", " ", "over", " ", "p1"}], " ", 
   "*)"}]}], "\[IndentingNewLine]", 
 RowBox[{
  RowBox[{"tmp", "=", 
   RowBox[{"ExpandAll", "[", 
    RowBox[{"%", " ", 
     SuperscriptBox["\[ExponentialE]", 
      RowBox[{"\[ImaginaryI]", " ", "p", " ", 
       RowBox[{"(", 
        RowBox[{
         RowBox[{"-", "zS"}], "+", "zD"}], ")"}], " ", 
       RowBox[{"Tan", "[", "\[CapitalTheta]B", "]"}]}]], 
     SuperscriptBox["\[ExponentialE]", 
      RowBox[{
       RowBox[{
        RowBox[{"-", "\[ImaginaryI]"}], " ", "s", " ", "\[CapitalDelta]g"}], 
       "-", 
       RowBox[{"\[ImaginaryI]", " ", "h0", " ", "\[CapitalDelta]u"}]}]], 
     SuperscriptBox["\[ExponentialE]", 
      RowBox[{
       RowBox[{"-", "\[ImaginaryI]"}], " ", 
       RowBox[{"(", 
        RowBox[{"q0", "-", "qtS"}], ")"}], " ", "zS", " ", 
       RowBox[{"Tan", "[", "\[CapitalTheta]B", "]"}]}]], 
     SuperscriptBox["\[ExponentialE]", 
      RowBox[{"-", 
       FractionBox[
        RowBox[{"\[ImaginaryI]", " ", "p", " ", 
         RowBox[{"(", 
          RowBox[{"q0", "-", "qtS"}], ")"}], " ", "zS"}], "Kz"]}]]}], "]"}]}],
   ";"}], "\[IndentingNewLine]", 
 RowBox[{
  RowBox[{
   RowBox[{"Collect", "[", 
    RowBox[{
     RowBox[{"Part", "[", 
      RowBox[{"tmp", ",", "1", ",", "2"}], "]"}], ",", 
     RowBox[{"{", 
      RowBox[{"p", ",", "s", ",", "h0"}], "}"}], ",", "Simplify"}], "]"}], "/.", 
   RowBox[{"{", "\[VeryThinSpace]", 
    RowBox[{
     RowBox[{
      RowBox[{"zA", "-", "zM"}], "\[Rule]", "0"}], ",", 
     RowBox[{
      SuperscriptBox["p", "2"], "->", "0"}], ",", 
     RowBox[{
      SuperscriptBox[
       RowBox[{"(", 
        RowBox[{"q0", "+", "qtS"}], ")"}], "2"], "->", "0"}]}], "}"}]}], 
  ";"}], "\[IndentingNewLine]", 
 RowBox[{"%", "/.", 
  RowBox[{"{", 
   RowBox[{
    RowBox[{
     RowBox[{"\[CapitalDelta]g", "+", 
      OverscriptBox["g", "_"]}], "->", "gtS"}], ",", 
    RowBox[{
     RowBox[{"\[CapitalDelta]u", "+", 
      OverscriptBox["u", "_"]}], "->", "utS"}], ",", 
    RowBox[{
     FractionBox[
      RowBox[{"2", " ", "\[ImaginaryI]", " ", "p", " ", "qtS", " ", "zS"}], 
      "Kz"], "->", 
     RowBox[{"\[ImaginaryI]", " ", "p", " ", "xS"}]}]}], 
   "}"}]}], "\[IndentingNewLine]", 
 RowBox[{
  OverscriptBox[
   SubscriptBox["\[Psi]", "h2"], "~"], "==", 
  RowBox[{"Simplify", "[", 
   RowBox[{"ReplacePart", "[", 
    RowBox[{"tmp", ",", 
     RowBox[{"1", "->", 
      SuperscriptBox["\[ExponentialE]", "%"]}]}], "]"}], "]"}], 
  RowBox[{"(*", " ", 
   RowBox[{"Eq", ".", " ", 
    RowBox[{"(", 
     RowBox[{"15", "d"}], ")"}]}], " ", "*)"}]}]}], "Input",
 CellChangeTimes->{{3.8495999558236375`*^9, 3.849599976491887*^9}, {
   3.8496000197973723`*^9, 3.8496000214250975`*^9}, 3.849600054561646*^9, {
   3.849600084873041*^9, 3.849600088028186*^9}, {3.84980342200218*^9, 
   3.849803433117129*^9}, 3.849803750864499*^9, 3.8498037965885687`*^9, {
   3.8498038341687393`*^9, 3.849803866476491*^9}, 3.849803905245584*^9, {
   3.8498043579219027`*^9, 3.8498044363761253`*^9}, {3.855896514334885*^9, 
   3.855896525872857*^9}, {3.8592775984127493`*^9, 3.859277637360298*^9}, {
   3.8598761683755765`*^9, 3.8598761688563023`*^9}, 3.8598762020581846`*^9, 
   3.86091773748496*^9, {3.8634328678095226`*^9, 3.863432924954914*^9}, 
   3.8634372389789743`*^9, 3.8634392371765127`*^9, {3.8634397211314783`*^9, 
   3.8634397248861804`*^9}, {3.8635118577576323`*^9, 3.8635118826579447`*^9}, 
   3.863511943549461*^9, {3.863512735897234*^9, 3.8635127443671503`*^9}, {
   3.8636192426986847`*^9, 3.8636192626209197`*^9}, {3.863855900058668*^9, 
   3.863855915985536*^9}, {3.86608467728695*^9, 3.866084713415824*^9}, {
   3.8660873491623116`*^9, 3.866087363449272*^9}, 3.872667282710656*^9, {
   3.872667425880685*^9, 3.872667428645273*^9}, {3.8726680217717104`*^9, 
   3.8726680274312706`*^9}, {3.8726688169988756`*^9, 
   3.8726688233491135`*^9}, {3.87473840365028*^9, 3.874738420484063*^9}, {
   3.874746675435438*^9, 
   3.874746682399856*^9}},ExpressionUUID->"1abcd906-d137-4bb8-a7a8-\
c9cddac029b1"],

Cell[BoxData[
 RowBox[{
  RowBox[{
   RowBox[{"-", "\[ImaginaryI]"}], " ", "gtS", " ", "s"}], "-", 
  RowBox[{"\[ImaginaryI]", " ", "h0", " ", "utS"}], "+", 
  RowBox[{"\[ImaginaryI]", " ", "p", " ", "xS"}], "+", 
  RowBox[{"2", " ", "\[ImaginaryI]", " ", "qtS", " ", "zS", " ", 
   RowBox[{"Tan", "[", "\[CapitalTheta]B", "]"}]}]}]], "Output",
 CellChangeTimes->{3.872668028983857*^9, 3.8726688630807533`*^9, 
  3.874738422308612*^9, 3.874746690258647*^9, 3.879410165888647*^9, 
  3.8794103740816393`*^9, 
  3.8794113467837367`*^9},ExpressionUUID->"59bfd5f8-cdf1-4d69-b27d-\
ed5793df665a"],

Cell[BoxData[
 RowBox[{
  OverscriptBox[
   SubscriptBox["\[Psi]", "h2"], "~"], "\[Equal]", 
  RowBox[{
   SuperscriptBox["\[ExponentialE]", 
    RowBox[{
     RowBox[{"-", "\[ImaginaryI]"}], " ", 
     RowBox[{"(", 
      RowBox[{
       RowBox[{"gtS", " ", "s"}], "+", 
       RowBox[{"h0", " ", "utS"}], "-", 
       RowBox[{"p", " ", "xS"}], "-", 
       RowBox[{"2", " ", "qtS", " ", "zS", " ", 
        RowBox[{"Tan", "[", "\[CapitalTheta]B", "]"}]}]}], ")"}]}]], " ", 
   RowBox[{"R", "[", 
    RowBox[{"p", ",", "tA"}], "]"}], " ", 
   RowBox[{"R", "[", 
    RowBox[{"p", ",", "tM"}], "]"}], " ", 
   RowBox[{"R", "[", 
    RowBox[{
     RowBox[{"p", "-", "p\[Theta]", "+", "qtS"}], ",", "tS"}], "]"}], " ", 
   RowBox[{
    OverscriptBox[
     SubscriptBox["\[Psi]", "in"], "~"], "[", 
    RowBox[{"p", "+", "q0", "+", "qtS"}], "]"}]}]}]], "Output",
 CellChangeTimes->{3.872668028983857*^9, 3.8726688630807533`*^9, 
  3.874738422308612*^9, 3.874746690258647*^9, 3.879410165888647*^9, 
  3.8794103740816393`*^9, 
  3.879411346789221*^9},ExpressionUUID->"23947e42-f1a9-4c94-bb89-\
2e8c7966fe29"]
}, Open  ]]
}, Closed]],

Cell[CellGroupData[{

Cell["8.2 mirror", "Subsubsection",
 CellChangeTimes->{{3.8166069820507374`*^9, 3.8166069846756716`*^9}, {
   3.8174740668322573`*^9, 3.8174740827101135`*^9}, 3.8250787043089485`*^9, 
   3.825564960137077*^9, {3.8370631719301186`*^9, 3.837063198195103*^9}, {
   3.8415756212741013`*^9, 3.8415756232166824`*^9}, 3.8416525951454687`*^9, {
   3.8442287117648125`*^9, 3.844228726041153*^9}, 3.8459613113454647`*^9, 
   3.8459626605634904`*^9, {3.8472701821593075`*^9, 3.8472701861278014`*^9}, 
   3.8633323653744354`*^9, {3.863511233431711*^9, 3.863511263168659*^9}, {
   3.872666059607255*^9, 3.872666060874421*^9}},
 Background->RGBColor[
  0.88, 1, 0.88],ExpressionUUID->"cc341f93-8442-4485-a849-11f14b8b1040"],

Cell[CellGroupData[{

Cell[BoxData[
 RowBox[{
  RowBox[{"(*", " ", 
   RowBox[{"Eq", ".", " ", 
    RowBox[{"(", 
     RowBox[{"19", "a"}], ")"}]}], " ", "*)"}], "\[IndentingNewLine]", 
  RowBox[{
   RowBox[{
    RowBox[{"arm1", "=", 
     RowBox[{
      RowBox[{
       RowBox[{"F0", "[", 
        RowBox[{"p", ",", "zD"}], "]"}], ".", 
       RowBox[{"U0", "[", 
        RowBox[{"p", ",", "tA"}], "]"}], ".", 
       RowBox[{"F0", "[", 
        RowBox[{"p", ",", "zA"}], "]"}], ".", "Ph", ".", 
       RowBox[{"UB", "[", 
        RowBox[{"p", ",", "p1", ",", "tM"}], "]"}], ".", 
       RowBox[{"F0", "[", 
        RowBox[{"p1", ",", "zM"}], "]"}], ".", "Po", ".", 
       RowBox[{"U0", "[", 
        RowBox[{"p1", ",", "tS"}], "]"}], ".", 
       RowBox[{"F0", "[", 
        RowBox[{"p1", ",", "zS"}], "]"}], ".", 
       RowBox[{"{", 
        RowBox[{
         RowBox[{
          OverscriptBox[
           SubscriptBox["\[Psi]", "in"], "~"], "[", "p1", "]"}], ",", "0"}], 
        "}"}]}], "/.", 
      RowBox[{"qt", "->", "qtM"}]}]}], ";"}], "\[IndentingNewLine]", 
   RowBox[{"(*", " ", 
    RowBox[{"Eq", ".", " ", 
     RowBox[{"(", 
      RowBox[{"19", "b"}], ")"}]}], " ", "*)"}], "\[IndentingNewLine]", 
   RowBox[{
    RowBox[{"arm2", "=", 
     RowBox[{
      RowBox[{
       RowBox[{"F0", "[", 
        RowBox[{"p", ",", "zD"}], "]"}], ".", 
       RowBox[{"U0", "[", 
        RowBox[{"p", ",", "tA"}], "]"}], ".", 
       RowBox[{"F0", "[", 
        RowBox[{"p", ",", "zA"}], "]"}], ".", "Po", ".", 
       RowBox[{"UB", "[", 
        RowBox[{"p", ",", "p1", ",", "tM"}], "]"}], ".", 
       RowBox[{"F0", "[", 
        RowBox[{"p1", ",", "zM"}], "]"}], ".", "Ph", ".", 
       RowBox[{"U0", "[", 
        RowBox[{"p1", ",", "tS"}], "]"}], ".", 
       RowBox[{"F0", "[", 
        RowBox[{"p1", ",", "zS"}], "]"}], ".", 
       RowBox[{"{", 
        RowBox[{
         RowBox[{
          OverscriptBox[
           SubscriptBox["\[Psi]", "in"], "~"], "[", "p1", "]"}], ",", "0"}], 
        "}"}]}], "/.", 
      RowBox[{"qt", "->", "qtM"}]}]}], ";"}], "\[IndentingNewLine]", 
   "\[IndentingNewLine]", 
   RowBox[{"arm1o", "=", 
    RowBox[{"FullSimplify", "[", 
     RowBox[{"arm1", "[", 
      RowBox[{"[", "1", "]"}], "]"}], "]"}]}], "\[IndentingNewLine]", 
   RowBox[{"arm1h", "=", 
    RowBox[{"FullSimplify", "[", 
     RowBox[{"arm1", "[", 
      RowBox[{"[", "2", "]"}], "]"}], "]"}]}], "\[IndentingNewLine]", 
   RowBox[{"arm2o", "=", 
    RowBox[{"FullSimplify", "[", 
     RowBox[{"arm2", "[", 
      RowBox[{"[", "1", "]"}], "]"}], "]"}]}], "\[IndentingNewLine]", 
   RowBox[{"arm2h", "=", 
    RowBox[{"FullSimplify", "[", 
     RowBox[{"arm2", "[", 
      RowBox[{"[", "2", "]"}], "]"}], "]"}]}]}]}]], "Input",
 CellChangeTimes->{{3.8635113117589903`*^9, 3.863511352010146*^9}, {
  3.8635961523361835`*^9, 3.863596155192518*^9}, {3.8726672845786715`*^9, 
  3.872667285354995*^9}, {3.8726684232154417`*^9, 3.87266843443956*^9}, {
  3.8726689250885887`*^9, 3.872668967504325*^9}, {3.879411652067821*^9, 
  3.87941166486723*^9}},ExpressionUUID->"7bd5f57c-19c9-4e21-bd69-\
d427b47abf73"],

Cell[BoxData[
 RowBox[{
  SuperscriptBox["\[ExponentialE]", 
   FractionBox[
    RowBox[{"\[ImaginaryI]", " ", 
     RowBox[{"(", 
      RowBox[{
       RowBox[{
        SuperscriptBox["p", "2"], " ", 
        RowBox[{"(", 
         RowBox[{"zA", "+", "zD"}], ")"}]}], "+", 
       RowBox[{
        SuperscriptBox["p1", "2"], " ", 
        RowBox[{"(", 
         RowBox[{"zM", "+", "zS"}], ")"}]}], "-", 
       RowBox[{"2", " ", "Kz", " ", "s", " ", 
        OverscriptBox["g", "_"]}], "-", 
       RowBox[{"2", " ", "h0", " ", "Kz", " ", 
        OverscriptBox["u", "_"]}], "+", 
       RowBox[{"2", " ", "Kz", " ", 
        RowBox[{"(", 
         RowBox[{
          RowBox[{"p", " ", 
           RowBox[{"(", 
            RowBox[{
             RowBox[{"-", "zA"}], "+", "zD"}], ")"}]}], "+", 
          RowBox[{"p1", " ", 
           RowBox[{"(", 
            RowBox[{"zM", "+", "zS"}], ")"}]}]}], ")"}], " ", 
        RowBox[{"Tan", "[", "\[CapitalTheta]B", "]"}]}]}], ")"}]}], 
    RowBox[{"2", " ", "Kz"}]]], " ", 
  RowBox[{"DiracDelta", "[", 
   RowBox[{"p", "-", "p1", "+", "q0", "+", "qtM"}], "]"}], " ", 
  RowBox[{"R", "[", 
   RowBox[{"p", ",", "tA"}], "]"}], " ", 
  RowBox[{"R", "[", 
   RowBox[{
    RowBox[{"p", "-", "p\[Theta]", "+", "qtM"}], ",", "tM"}], "]"}], " ", 
  RowBox[{"T", "[", 
   RowBox[{"p1", ",", "tS"}], "]"}], " ", 
  RowBox[{
   OverscriptBox[
    SubscriptBox["\[Psi]", "in"], "~"], "[", "p1", "]"}]}]], "Output",
 CellChangeTimes->{
  3.8635113673214445`*^9, 3.86359616382469*^9, {3.8638560816671658`*^9, 
   3.8638560854420996`*^9}, 3.863856451481021*^9, 3.86428376039651*^9, 
   3.866084823300109*^9, 3.866088226347248*^9, 3.8726672920839977`*^9, 
   3.8726683562362895`*^9, 3.8726689739729786`*^9, 3.8726695380393114`*^9, 
   3.874740316503075*^9, 3.8794116746602077`*^9, 
   3.879412895471054*^9},ExpressionUUID->"a5518428-10df-46a0-85de-\
119c8b07c768"],

Cell[BoxData[
 RowBox[{
  SuperscriptBox["\[ExponentialE]", 
   FractionBox[
    RowBox[{"\[ImaginaryI]", " ", 
     RowBox[{"(", 
      RowBox[{
       RowBox[{
        SuperscriptBox["p", "2"], " ", 
        RowBox[{"(", 
         RowBox[{"zA", "+", "zD"}], ")"}]}], "+", 
       RowBox[{
        SuperscriptBox["p1", "2"], " ", 
        RowBox[{"(", 
         RowBox[{"zM", "+", "zS"}], ")"}]}], "-", 
       RowBox[{"2", " ", "Kz", " ", 
        RowBox[{"(", 
         RowBox[{
          RowBox[{"s", " ", 
           OverscriptBox["g", "_"]}], "+", 
          RowBox[{"h0", " ", 
           OverscriptBox["u", "_"]}], "+", 
          RowBox[{
           RowBox[{"(", 
            RowBox[{
             RowBox[{"p", " ", 
              RowBox[{"(", 
               RowBox[{"zA", "+", "zD"}], ")"}]}], "-", 
             RowBox[{"p1", " ", 
              RowBox[{"(", 
               RowBox[{"zM", "+", "zS"}], ")"}]}]}], ")"}], " ", 
           RowBox[{"Tan", "[", "\[CapitalTheta]B", "]"}]}]}], ")"}]}]}], 
      ")"}]}], 
    RowBox[{"2", " ", "Kz"}]]], " ", 
  RowBox[{"DiracDelta", "[", 
   RowBox[{"p", "-", "p1", "+", "q0", "+", "qtM"}], "]"}], " ", 
  RowBox[{"R", "[", 
   RowBox[{
    RowBox[{"p", "-", "p\[Theta]", "+", "qtM"}], ",", "tM"}], "]"}], " ", 
  RowBox[{"T", "[", 
   RowBox[{
    RowBox[{"-", "p"}], ",", "tA"}], "]"}], " ", 
  RowBox[{"T", "[", 
   RowBox[{"p1", ",", "tS"}], "]"}], " ", 
  RowBox[{
   OverscriptBox[
    SubscriptBox["\[Psi]", "in"], "~"], "[", "p1", "]"}]}]], "Output",
 CellChangeTimes->{
  3.8635113673214445`*^9, 3.86359616382469*^9, {3.8638560816671658`*^9, 
   3.8638560854420996`*^9}, 3.863856451481021*^9, 3.86428376039651*^9, 
   3.866084823300109*^9, 3.866088226347248*^9, 3.8726672920839977`*^9, 
   3.8726683562362895`*^9, 3.8726689739729786`*^9, 3.8726695380393114`*^9, 
   3.874740316503075*^9, 3.8794116746602077`*^9, 
   3.879412895478001*^9},ExpressionUUID->"b155aa63-4d4d-4a5d-9cc8-\
2d802ff0c899"],

Cell[BoxData[
 RowBox[{
  SuperscriptBox["\[ExponentialE]", 
   FractionBox[
    RowBox[{"\[ImaginaryI]", " ", 
     RowBox[{"(", 
      RowBox[{
       RowBox[{
        SuperscriptBox["p", "2"], " ", 
        RowBox[{"(", 
         RowBox[{"zA", "+", "zD"}], ")"}]}], "+", 
       RowBox[{
        SuperscriptBox["p1", "2"], " ", 
        RowBox[{"(", 
         RowBox[{"zM", "+", "zS"}], ")"}]}], "+", 
       RowBox[{"2", " ", "Kz", " ", 
        RowBox[{"(", 
         RowBox[{
          RowBox[{"s", " ", 
           OverscriptBox["g", "_"]}], "+", 
          RowBox[{"h0", " ", 
           OverscriptBox["u", "_"]}], "+", 
          RowBox[{
           RowBox[{"(", 
            RowBox[{
             RowBox[{"p", " ", 
              RowBox[{"(", 
               RowBox[{"zA", "+", "zD"}], ")"}]}], "+", 
             RowBox[{"p1", " ", 
              RowBox[{"(", 
               RowBox[{
                RowBox[{"-", "zM"}], "+", "zS"}], ")"}]}]}], ")"}], " ", 
           RowBox[{"Tan", "[", "\[CapitalTheta]B", "]"}]}]}], ")"}]}]}], 
      ")"}]}], 
    RowBox[{"2", " ", "Kz"}]]], " ", 
  RowBox[{"DiracDelta", "[", 
   RowBox[{"p", "-", "p1", "-", "q0", "-", "qtM"}], "]"}], " ", 
  RowBox[{"R", "[", 
   RowBox[{"p1", ",", "tS"}], "]"}], " ", 
  RowBox[{"R", "[", 
   RowBox[{
    RowBox[{"p", "-", "p\[Theta]", "-", "qtM"}], ",", "tM"}], "]"}], " ", 
  RowBox[{"T", "[", 
   RowBox[{"p", ",", "tA"}], "]"}], " ", 
  RowBox[{
   OverscriptBox[
    SubscriptBox["\[Psi]", "in"], "~"], "[", "p1", "]"}]}]], "Output",
 CellChangeTimes->{
  3.8635113673214445`*^9, 3.86359616382469*^9, {3.8638560816671658`*^9, 
   3.8638560854420996`*^9}, 3.863856451481021*^9, 3.86428376039651*^9, 
   3.866084823300109*^9, 3.866088226347248*^9, 3.8726672920839977`*^9, 
   3.8726683562362895`*^9, 3.8726689739729786`*^9, 3.8726695380393114`*^9, 
   3.874740316503075*^9, 3.8794116746602077`*^9, 
   3.8794128954839845`*^9},ExpressionUUID->"e8ec2b2a-a378-49d6-8309-\
5205b525fecb"],

Cell[BoxData[
 RowBox[{
  SuperscriptBox["\[ExponentialE]", 
   FractionBox[
    RowBox[{"\[ImaginaryI]", " ", 
     RowBox[{"(", 
      RowBox[{
       RowBox[{
        SuperscriptBox["p", "2"], " ", 
        RowBox[{"(", 
         RowBox[{"zA", "+", "zD"}], ")"}]}], "+", 
       RowBox[{
        SuperscriptBox["p1", "2"], " ", 
        RowBox[{"(", 
         RowBox[{"zM", "+", "zS"}], ")"}]}], "+", 
       RowBox[{"2", " ", "Kz", " ", 
        RowBox[{"(", 
         RowBox[{
          RowBox[{"s", " ", 
           OverscriptBox["g", "_"]}], "+", 
          RowBox[{"h0", " ", 
           OverscriptBox["u", "_"]}], "+", 
          RowBox[{
           RowBox[{"(", 
            RowBox[{
             RowBox[{"p", " ", "zA"}], "-", 
             RowBox[{"p", " ", "zD"}], "-", 
             RowBox[{"p1", " ", "zM"}], "+", 
             RowBox[{"p1", " ", "zS"}]}], ")"}], " ", 
           RowBox[{"Tan", "[", "\[CapitalTheta]B", "]"}]}]}], ")"}]}]}], 
      ")"}]}], 
    RowBox[{"2", " ", "Kz"}]]], " ", 
  RowBox[{"DiracDelta", "[", 
   RowBox[{"p", "-", "p1", "-", "q0", "-", "qtM"}], "]"}], " ", 
  RowBox[{"R", "[", 
   RowBox[{"p", ",", "tA"}], "]"}], " ", 
  RowBox[{"R", "[", 
   RowBox[{"p1", ",", "tS"}], "]"}], " ", 
  RowBox[{"R", "[", 
   RowBox[{
    RowBox[{"p", "-", "p\[Theta]", "-", "qtM"}], ",", "tM"}], "]"}], " ", 
  RowBox[{
   OverscriptBox[
    SubscriptBox["\[Psi]", "in"], "~"], "[", "p1", "]"}]}]], "Output",
 CellChangeTimes->{
  3.8635113673214445`*^9, 3.86359616382469*^9, {3.8638560816671658`*^9, 
   3.8638560854420996`*^9}, 3.863856451481021*^9, 3.86428376039651*^9, 
   3.866084823300109*^9, 3.866088226347248*^9, 3.8726672920839977`*^9, 
   3.8726683562362895`*^9, 3.8726689739729786`*^9, 3.8726695380393114`*^9, 
   3.874740316503075*^9, 3.8794116746602077`*^9, 
   3.8794128954899683`*^9},ExpressionUUID->"c339ee1e-a2f7-4f8d-b4b3-\
49ca7f72f616"]
}, Open  ]],

Cell[CellGroupData[{

Cell[BoxData[{
 RowBox[{
  RowBox[{
   RowBox[{
    RowBox[{"arm1o", "/.", 
     RowBox[{"p1", "->", 
      RowBox[{"p", "+", "q0", "+", "qtM"}]}]}], "/.", 
    RowBox[{
     RowBox[{"DiracDelta", "[", "0", "]"}], "->", "1"}]}], ";"}], 
  RowBox[{"(*", " ", 
   RowBox[{"integration", " ", "over", " ", "p1"}], " ", 
   "*)"}]}], "\[IndentingNewLine]", 
 RowBox[{
  RowBox[{"tmp", "=", 
   RowBox[{"ExpandAll", "[", 
    RowBox[{"%", " ", 
     SuperscriptBox["\[ExponentialE]", 
      RowBox[{
       RowBox[{"-", "\[ImaginaryI]"}], " ", "p", " ", 
       RowBox[{"(", 
        RowBox[{"zS", "+", "zD"}], ")"}], " ", 
       RowBox[{"Tan", "[", "\[CapitalTheta]B", "]"}]}]], 
     SuperscriptBox["\[ExponentialE]", 
      RowBox[{
       RowBox[{
        RowBox[{"-", "\[ImaginaryI]"}], " ", "s", " ", 
        OverscriptBox["g", "_"]}], "-", 
       RowBox[{"\[ImaginaryI]", " ", "h0", " ", 
        OverscriptBox["u", "_"]}]}]], 
     SuperscriptBox["\[ExponentialE]", 
      RowBox[{
       RowBox[{"-", "\[ImaginaryI]"}], " ", 
       RowBox[{"(", 
        RowBox[{"q0", "+", "qtM"}], ")"}], " ", 
       RowBox[{"(", 
        RowBox[{"zM", "-", "zS"}], ")"}], " ", 
       RowBox[{"Tan", "[", "\[CapitalTheta]B", "]"}]}]], 
     SuperscriptBox["\[ExponentialE]", 
      FractionBox[
       RowBox[{"\[ImaginaryI]", " ", "p", " ", 
        RowBox[{"(", 
         RowBox[{"q0", "+", "qtM"}], ")"}], " ", 
        RowBox[{"(", 
         RowBox[{"zM", "+", "zS"}], ")"}]}], "Kz"]]}], "]"}]}], 
  ";"}], "\[IndentingNewLine]", 
 RowBox[{
  RowBox[{
   RowBox[{"Collect", "[", 
    RowBox[{
     RowBox[{"Part", "[", 
      RowBox[{"tmp", ",", "1", ",", "2"}], "]"}], ",", 
     RowBox[{"{", 
      RowBox[{"p", ",", "s", ",", "h0", ",", 
       RowBox[{"Tan", "[", "\[CapitalTheta]B", "]"}]}], "}"}], ",", 
     "Simplify"}], "]"}], "/.", 
   RowBox[{"{", "\[VeryThinSpace]", 
    RowBox[{
     RowBox[{
      RowBox[{"zA", "-", "zM"}], "\[Rule]", "0"}], ",", 
     RowBox[{
      SuperscriptBox["p", "2"], " ", "->", "0"}], ",", 
     RowBox[{
      SuperscriptBox[
       RowBox[{"(", 
        RowBox[{"q0", "+", "qtM"}], ")"}], "2"], "->", "0"}], ",", 
     RowBox[{
      RowBox[{"zM", "+", "zS"}], "->", "zB"}]}], "}"}]}], 
  ";"}], "\[IndentingNewLine]", 
 RowBox[{"%", "//.", 
  RowBox[{"{", 
   RowBox[{
    RowBox[{
     RowBox[{"q0", "+", "qtM"}], "->", 
     RowBox[{"2", 
      OverscriptBox["q", "_"]}]}], ",", 
    RowBox[{
     FractionBox[
      RowBox[{"4", " ", "\[ImaginaryI]", " ", "p", " ", 
       OverscriptBox["q", "_"], " ", "zB"}], "Kz"], "->", 
     RowBox[{"2", "\[ImaginaryI]", " ", "p", " ", "xS"}]}]}], 
   "}"}]}], "\[IndentingNewLine]", 
 RowBox[{
  OverscriptBox[
   SubscriptBox["\[Psi]", "o1"], "~"], "==", 
  RowBox[{"Simplify", "[", 
   RowBox[{"ReplacePart", "[", 
    RowBox[{"tmp", ",", 
     RowBox[{"1", "->", 
      SuperscriptBox["\[ExponentialE]", "%"]}]}], "]"}], "]"}], 
  RowBox[{"(*", " ", 
   RowBox[{"Eq", ".", " ", 
    RowBox[{"(", 
     RowBox[{"20", "a"}], ")"}]}], " ", "*)"}]}]}], "Input",
 CellChangeTimes->{{3.849585659137225*^9, 3.849585705600665*^9}, {
   3.849585819502844*^9, 3.849585819970479*^9}, {3.849585910397354*^9, 
   3.849585926960102*^9}, 3.8495996749568405`*^9, {3.8495997174748845`*^9, 
   3.849599720701166*^9}, {3.8495997979678736`*^9, 3.849599817353405*^9}, {
   3.8496024993039293`*^9, 3.849602517848744*^9}, {3.849603143989319*^9, 
   3.8496031444920073`*^9}, {3.8496040232493477`*^9, 3.849604055173312*^9}, {
   3.8496040857541504`*^9, 3.8496041226371627`*^9}, {3.849604154492383*^9, 
   3.849604173272829*^9}, {3.849604290244973*^9, 3.8496043573623705`*^9}, 
   3.8498022560286345`*^9, {3.8498023225717344`*^9, 3.849802324175716*^9}, {
   3.849802401573907*^9, 3.849802403916175*^9}, {3.8498024641898127`*^9, 
   3.8498024675723443`*^9}, {3.849802512975363*^9, 3.849802513281607*^9}, 
   3.8498029255133424`*^9, {3.8498029996361265`*^9, 3.84980302245088*^9}, {
   3.8558963197736626`*^9, 3.8558963488418145`*^9}, {3.85722843731651*^9, 
   3.857228468823537*^9}, {3.8572293385027575`*^9, 3.857229354425957*^9}, {
   3.8592760725473146`*^9, 3.8592760777331667`*^9}, {3.8592761218613605`*^9, 
   3.859276140779722*^9}, {3.8592761760530434`*^9, 3.859276331601695*^9}, 
   3.859276605274959*^9, {3.859276683749222*^9, 3.85927668772453*^9}, {
   3.8592767218374357`*^9, 3.859276767867144*^9}, {3.8592768495631423`*^9, 
   3.85927685028198*^9}, {3.8592769513724136`*^9, 3.8592769727278404`*^9}, 
   3.859277060410262*^9, {3.859277374348384*^9, 3.859277377224803*^9}, {
   3.8598758509749804`*^9, 3.8598758708250637`*^9}, {3.8598760002829957`*^9, 
   3.8598761071871233`*^9}, 3.859876140919731*^9, {3.8609176823134003`*^9, 
   3.8609176869607472`*^9}, {3.863361649293975*^9, 3.8633617455612936`*^9}, {
   3.8633618082783403`*^9, 3.8633618087111464`*^9}, {3.8633619644341545`*^9, 
   3.8633620900338964`*^9}, {3.8633622587881823`*^9, 3.8633622716731176`*^9}, 
   3.8633623094801197`*^9, {3.8633623590599194`*^9, 3.863362378008617*^9}, {
   3.863362425117524*^9, 3.863362461462055*^9}, {3.863362530263775*^9, 
   3.863362543113873*^9}, 3.8634370809644794`*^9, 3.863439695347637*^9, {
   3.8635114011579404`*^9, 3.863511429519286*^9}, {3.8635114597374086`*^9, 
   3.8635114772348747`*^9}, {3.863511612399387*^9, 3.8635116398222127`*^9}, {
   3.863512603978833*^9, 3.863512691382818*^9}, {3.863596192741947*^9, 
   3.863596193673502*^9}, {3.863596224195854*^9, 3.863596245988447*^9}, {
   3.8635962917063684`*^9, 3.8635963457268705`*^9}, {3.863596455474324*^9, 
   3.8635964604543533`*^9}, 3.8638560646169996`*^9, {3.8638561115772343`*^9, 
   3.863856191844765*^9}, {3.8638562703224554`*^9, 3.863856276792775*^9}, {
   3.8638564616609373`*^9, 3.8638564909316244`*^9}, {3.8638565393285646`*^9, 
   3.863856547176833*^9}, 3.863856649436211*^9, {3.8638567882495584`*^9, 
   3.8638567887146463`*^9}, {3.8638568442164106`*^9, 
   3.8638568488053217`*^9}, {3.864283791054528*^9, 3.8642837936686177`*^9}, {
   3.8660848360977535`*^9, 3.866084837571351*^9}, 3.866084880200765*^9, {
   3.8660882750055275`*^9, 3.8660883294900436`*^9}, {3.8660884795084953`*^9, 
   3.866088569953246*^9}, 3.8726673030338683`*^9, {3.872667434702217*^9, 
   3.8726674378166265`*^9}, {3.8726691773053684`*^9, 
   3.8726691806102915`*^9}, {3.872669253401473*^9, 3.8726692660221615`*^9}, {
   3.8726695692094145`*^9, 3.872669586544755*^9}, {3.872669660354456*^9, 
   3.872669667117008*^9}, {3.874740330353818*^9, 3.8747403491763105`*^9}, {
   3.874740402987097*^9, 3.8747404049002886`*^9}, {3.8747407030593257`*^9, 
   3.8747407102541475`*^9}},ExpressionUUID->"08d610ef-90fb-4d75-96d2-\
c03203888d67"],

Cell[BoxData[
 RowBox[{
  RowBox[{"2", " ", "\[ImaginaryI]", " ", "p", " ", "xS"}], "-", 
  RowBox[{"2", " ", "\[ImaginaryI]", " ", "s", " ", 
   OverscriptBox["g", "_"]}], "-", 
  RowBox[{"2", " ", "\[ImaginaryI]", " ", "h0", " ", 
   OverscriptBox["u", "_"]}], "+", 
  RowBox[{"4", " ", "\[ImaginaryI]", " ", "zS", " ", 
   OverscriptBox["q", "_"], " ", 
   RowBox[{"Tan", "[", "\[CapitalTheta]B", "]"}]}]}]], "Output",
 CellChangeTimes->{3.872669275529338*^9, 3.872669599884347*^9, 
  3.8747404208556385`*^9, 3.874740711146532*^9, 3.879411706173752*^9, 
  3.8794129132008715`*^9},ExpressionUUID->"92b80826-1fb5-4c43-8557-\
c9123b9a7f96"],

Cell[BoxData[
 RowBox[{
  OverscriptBox[
   SubscriptBox["\[Psi]", "o1"], "~"], "\[Equal]", 
  RowBox[{
   SuperscriptBox["\[ExponentialE]", 
    RowBox[{"2", " ", "\[ImaginaryI]", " ", 
     RowBox[{"(", 
      RowBox[{
       RowBox[{"p", " ", "xS"}], "-", 
       RowBox[{"s", " ", 
        OverscriptBox["g", "_"]}], "-", 
       RowBox[{"h0", " ", 
        OverscriptBox["u", "_"]}], "+", 
       RowBox[{"2", " ", "zS", " ", 
        OverscriptBox["q", "_"], " ", 
        RowBox[{"Tan", "[", "\[CapitalTheta]B", "]"}]}]}], ")"}]}]], " ", 
   RowBox[{"R", "[", 
    RowBox[{"p", ",", "tA"}], "]"}], " ", 
   RowBox[{"R", "[", 
    RowBox[{
     RowBox[{"p", "-", "p\[Theta]", "+", "qtM"}], ",", "tM"}], "]"}], " ", 
   RowBox[{"T", "[", 
    RowBox[{
     RowBox[{"p", "+", "q0", "+", "qtM"}], ",", "tS"}], "]"}], " ", 
   RowBox[{
    OverscriptBox[
     SubscriptBox["\[Psi]", "in"], "~"], "[", 
    RowBox[{"p", "+", "q0", "+", "qtM"}], "]"}]}]}]], "Output",
 CellChangeTimes->{3.872669275529338*^9, 3.872669599884347*^9, 
  3.8747404208556385`*^9, 3.874740711146532*^9, 3.879411706173752*^9, 
  3.8794129132074857`*^9},ExpressionUUID->"3a53ec4c-4344-4fc8-8ce3-\
926e42b90429"]
}, Open  ]],

Cell[CellGroupData[{

Cell[BoxData[{
 RowBox[{
  RowBox[{
   RowBox[{
    RowBox[{"arm2o", "/.", 
     RowBox[{"p1", "->", 
      RowBox[{"p", "-", "q0", "-", "qtM"}]}]}], "/.", 
    RowBox[{
     RowBox[{"DiracDelta", "[", "0", "]"}], "->", "1"}]}], ";"}], 
  RowBox[{"(*", " ", 
   RowBox[{"integration", " ", "over", " ", "p1"}], " ", 
   "*)"}]}], "\[IndentingNewLine]", 
 RowBox[{
  RowBox[{"tmp", "=", 
   RowBox[{"ExpandAll", "[", 
    RowBox[{"%", " ", 
     SuperscriptBox["\[ExponentialE]", 
      RowBox[{
       RowBox[{"-", "\[ImaginaryI]"}], " ", "p", " ", 
       RowBox[{"(", 
        RowBox[{"zS", "+", "zD"}], ")"}], " ", 
       RowBox[{"Tan", "[", "\[CapitalTheta]B", "]"}]}]], 
     SuperscriptBox["\[ExponentialE]", 
      RowBox[{
       RowBox[{
        RowBox[{"-", "\[ImaginaryI]"}], " ", "s", " ", 
        OverscriptBox["g", "_"]}], "-", 
       RowBox[{"\[ImaginaryI]", " ", "h0", " ", 
        OverscriptBox["u", "_"]}]}]], 
     SuperscriptBox["\[ExponentialE]", 
      RowBox[{
       RowBox[{"-", "\[ImaginaryI]"}], " ", 
       RowBox[{"(", 
        RowBox[{"q0", "+", "qtM"}], ")"}], " ", 
       RowBox[{"(", 
        RowBox[{"zM", "-", "zS"}], ")"}], " ", 
       RowBox[{"Tan", "[", "\[CapitalTheta]B", "]"}]}]], 
     SuperscriptBox["\[ExponentialE]", 
      FractionBox[
       RowBox[{"\[ImaginaryI]", " ", "p", " ", 
        RowBox[{"(", 
         RowBox[{"q0", "+", "qtM"}], ")"}], " ", 
        RowBox[{"(", 
         RowBox[{"zM", "+", "zS"}], ")"}]}], "Kz"]]}], "]"}]}], 
  ";"}], "\[IndentingNewLine]", 
 RowBox[{
  RowBox[{"Collect", "[", 
   RowBox[{
    RowBox[{"Part", "[", 
     RowBox[{"tmp", ",", "1", ",", "2"}], "]"}], ",", 
    RowBox[{"{", 
     RowBox[{"p", ",", "s", ",", "h0"}], "}"}], ",", "Simplify"}], "]"}], "/.", 
  RowBox[{"{", "\[VeryThinSpace]", 
   RowBox[{
    RowBox[{
     RowBox[{"zA", "-", "zM"}], "\[Rule]", "0"}], ",", 
    RowBox[{
     SuperscriptBox["p", "2"], " ", "->", "0"}], ",", 
    RowBox[{
     SuperscriptBox[
      RowBox[{"(", 
       RowBox[{"q0", "+", "qtM"}], ")"}], "2"], "->", "0"}]}], 
   "}"}]}], "\[IndentingNewLine]", 
 RowBox[{
  OverscriptBox[
   SubscriptBox["\[Psi]", "o2"], "~"], "==", 
  RowBox[{"ReplacePart", "[", 
   RowBox[{"tmp", ",", 
    RowBox[{"1", "->", 
     SuperscriptBox["\[ExponentialE]", "%"]}]}], "]"}], 
  RowBox[{"(*", " ", 
   RowBox[{"Eq", ".", " ", 
    RowBox[{"(", 
     RowBox[{"20", "b"}], ")"}]}], " ", "*)"}]}]}], "Input",
 CellChangeTimes->{{3.849600669072198*^9, 3.849600680711505*^9}, {
   3.849600764206442*^9, 3.84960078094103*^9}, {3.8496008192393045`*^9, 
   3.849600851761598*^9}, {3.849600979618246*^9, 3.8496009800285063`*^9}, {
   3.8496011085500345`*^9, 3.8496011148277483`*^9}, {3.8496012433351374`*^9, 
   3.849601252138959*^9}, {3.8496012940679345`*^9, 3.849601316076912*^9}, 
   3.8496014185812793`*^9, {3.8496015040957212`*^9, 3.8496015175972824`*^9}, {
   3.8496025356242776`*^9, 3.849602570621042*^9}, {3.8496026932645855`*^9, 
   3.849602757114134*^9}, {3.849603156410709*^9, 3.8496031566422157`*^9}, {
   3.849603249881766*^9, 3.84960330795923*^9}, {3.849603344722972*^9, 
   3.8496033471461096`*^9}, 3.8498026523704877`*^9, {3.849802761502014*^9, 
   3.849802790303717*^9}, {3.849802823611844*^9, 3.849802867958791*^9}, 
   3.849802919013737*^9, 3.8558964629349365`*^9, 3.8572287041485205`*^9, {
   3.8592774290492473`*^9, 3.8592774685946856`*^9}, {3.8592775005244007`*^9, 
   3.859277511350212*^9}, {3.859876157556882*^9, 3.8598761847383265`*^9}, 
   3.860917723299534*^9, {3.86336248640876*^9, 3.8633625130869975`*^9}, {
   3.8633625521289167`*^9, 3.8633625830200157`*^9}, {3.863362620121311*^9, 
   3.8633626469452467`*^9}, {3.8634370589819336`*^9, 3.86343707276892*^9}, {
   3.8634396815985527`*^9, 3.86343968626274*^9}, {3.863511533248418*^9, 
   3.8635115486379347`*^9}, 3.863511654477482*^9, {3.8635117807273993`*^9, 
   3.8635117851741734`*^9}, {3.863512626370062*^9, 3.8635126407713113`*^9}, 
   3.8635127020695925`*^9, 3.8635962027883825`*^9, 3.8635962578865156`*^9, 
   3.863596288434758*^9, {3.8635963575779743`*^9, 3.8635963675524874`*^9}, {
   3.8635964432379136`*^9, 3.863596449294003*^9}, {3.8635965451047635`*^9, 
   3.863596565064402*^9}, {3.863856671767339*^9, 3.8638566747337737`*^9}, 
   3.8638567210352187`*^9, {3.866084843779354*^9, 3.866084871207639*^9}, 
   3.872667304732764*^9, {3.8726674427764997`*^9, 3.8726674449591913`*^9}, {
   3.8726691878997984`*^9, 3.872669189890654*^9}, {3.8726696799894247`*^9, 
   3.8726696977759337`*^9}, 3.8747403607507343`*^9, {3.874740431208031*^9, 
   3.874740431756637*^9}},ExpressionUUID->"b60eab7e-d3d5-49bf-841d-\
302da64bdf51"],

Cell[BoxData["0"], "Output",
 CellChangeTimes->{3.8726697045009174`*^9, 3.8747404384798126`*^9, 
  3.8794120093417683`*^9, 
  3.879412918928631*^9},ExpressionUUID->"e7f946a3-4c33-4f99-89f8-\
3bc9dae0d745"],

Cell[BoxData[
 RowBox[{
  OverscriptBox[
   SubscriptBox["\[Psi]", "o2"], "~"], "\[Equal]", 
  RowBox[{
   RowBox[{"R", "[", 
    RowBox[{
     RowBox[{"p", "-", "p\[Theta]", "-", "qtM"}], ",", "tM"}], "]"}], " ", 
   RowBox[{"R", "[", 
    RowBox[{
     RowBox[{"p", "-", "q0", "-", "qtM"}], ",", "tS"}], "]"}], " ", 
   RowBox[{"T", "[", 
    RowBox[{"p", ",", "tA"}], "]"}], " ", 
   RowBox[{
    OverscriptBox[
     SubscriptBox["\[Psi]", "in"], "~"], "[", 
    RowBox[{"p", "-", "q0", "-", "qtM"}], "]"}]}]}]], "Output",
 CellChangeTimes->{3.8726697045009174`*^9, 3.8747404384798126`*^9, 
  3.8794120093417683`*^9, 
  3.879412918934615*^9},ExpressionUUID->"64853a17-9397-47ec-b98e-\
cfd69c32266a"]
}, Open  ]],

Cell[CellGroupData[{

Cell[BoxData[{
 RowBox[{
  RowBox[{
   RowBox[{
    RowBox[{"arm1h", "/.", 
     RowBox[{"p1", "->", 
      RowBox[{"p", "+", "q0", "+", "qtM"}]}]}], "/.", 
    RowBox[{
     RowBox[{"DiracDelta", "[", "0", "]"}], "->", "1"}]}], ";"}], 
  RowBox[{"(*", " ", 
   RowBox[{"integration", " ", "over", " ", "p1"}], " ", 
   "*)"}]}], "\[IndentingNewLine]", 
 RowBox[{
  RowBox[{"tmp", "=", 
   RowBox[{"ExpandAll", "[", 
    RowBox[{"%", " ", 
     SuperscriptBox["\[ExponentialE]", 
      RowBox[{"\[ImaginaryI]", " ", "p", " ", 
       RowBox[{"(", 
        RowBox[{"zD", "-", "zS"}], ")"}], " ", 
       RowBox[{"Tan", "[", "\[CapitalTheta]B", "]"}]}]], 
     SuperscriptBox["\[ExponentialE]", 
      RowBox[{
       RowBox[{"\[ImaginaryI]", " ", "s", " ", 
        OverscriptBox["g", "_"]}], "+", 
       RowBox[{"\[ImaginaryI]", " ", "h0", " ", 
        OverscriptBox["u", "_"]}]}]], 
     SuperscriptBox["\[ExponentialE]", 
      RowBox[{
       RowBox[{"-", "\[ImaginaryI]"}], " ", 
       RowBox[{"(", 
        RowBox[{"q0", "+", "qtM"}], ")"}], " ", 
       RowBox[{"(", 
        RowBox[{"zM", "+", "zS"}], ")"}], " ", 
       RowBox[{"Tan", "[", "\[CapitalTheta]B", "]"}]}]], 
     SuperscriptBox["\[ExponentialE]", 
      RowBox[{"-", 
       FractionBox[
        RowBox[{"\[ImaginaryI]", " ", "p", " ", 
         RowBox[{"(", 
          RowBox[{"q0", "+", "qtM"}], ")"}], " ", 
         RowBox[{"(", 
          RowBox[{"zM", "+", "zS"}], ")"}]}], "Kz"]}]]}], "]"}]}], 
  ";"}], "\[IndentingNewLine]", 
 RowBox[{
  RowBox[{"Collect", "[", 
   RowBox[{
    RowBox[{"Part", "[", 
     RowBox[{"tmp", ",", "1", ",", "2"}], "]"}], ",", 
    RowBox[{"{", 
     RowBox[{"p", ",", "s", ",", "h0", ",", 
      RowBox[{"Tan", "[", "\[CapitalTheta]B", "]"}]}], "}"}], ",", 
    "Simplify"}], "]"}], "/.", 
  RowBox[{"{", "\[VeryThinSpace]", 
   RowBox[{
    RowBox[{
     RowBox[{"zA", "-", "zM"}], "\[Rule]", "0"}], ",", 
    RowBox[{
     SuperscriptBox["p", "2"], " ", "->", "0"}], ",", 
    RowBox[{
     SuperscriptBox[
      RowBox[{"(", 
       RowBox[{"q0", "+", "qtM"}], ")"}], "2"], "->", "0"}]}], 
   "}"}]}], "\[IndentingNewLine]", 
 RowBox[{
  OverscriptBox[
   SubscriptBox["\[Psi]", "h1"], "~"], "==", 
  RowBox[{"ReplacePart", "[", 
   RowBox[{"tmp", ",", 
    RowBox[{"1", "->", 
     SuperscriptBox["\[ExponentialE]", "%"]}]}], "]"}], 
  RowBox[{"(*", " ", 
   RowBox[{"Eq", ".", " ", 
    RowBox[{"(", 
     RowBox[{"20", "c"}], ")"}]}], " ", "*)"}]}]}], "Input",
 CellChangeTimes->{{3.8495999558236375`*^9, 3.849599976491887*^9}, {
   3.8496000197973723`*^9, 3.8496000214250975`*^9}, 3.849600054561646*^9, {
   3.849600084873041*^9, 3.849600088028186*^9}, {3.84980342200218*^9, 
   3.849803433117129*^9}, {3.8498043954472637`*^9, 3.8498043956771793`*^9}, {
   3.855896486525068*^9, 3.8558964869577503`*^9}, {3.859277521294362*^9, 
   3.8592775501715384`*^9}, {3.8598761632695475`*^9, 3.8598761937882824`*^9}, 
   3.860917731074278*^9, {3.863432634223919*^9, 3.8634327271641846`*^9}, {
   3.8634327650679007`*^9, 3.863432795876657*^9}, {3.8634372186826935`*^9, 
   3.863437224357317*^9}, {3.8634397119942656`*^9, 3.8634397180633388`*^9}, {
   3.8635117250420475`*^9, 3.863511727556361*^9}, {3.8635118053072777`*^9, 
   3.8635118312504396`*^9}, {3.863511888968219*^9, 3.8635119326598883`*^9}, {
   3.8635127130213404`*^9, 3.8635127297730103`*^9}, {3.8635965140859313`*^9, 
   3.863596517473709*^9}, 3.8635965874273725`*^9, 3.8635966217962894`*^9, {
   3.863596670200981*^9, 3.863596673841569*^9}, {3.863596705335347*^9, 
   3.8635967303742456`*^9}, {3.8635967665352125`*^9, 3.8635968278481307`*^9}, 
   3.863856877262912*^9, 3.86385690742024*^9, {3.8638570880829334`*^9, 
   3.863857112423969*^9}, {3.8638571561094804`*^9, 3.8638571793212657`*^9}, 
   3.8638573014481277`*^9, {3.8638573766119785`*^9, 3.86385737948271*^9}, {
   3.8638574230007305`*^9, 3.863857510054683*^9}, 3.866085739876519*^9, {
   3.8660857765551753`*^9, 3.8660857841225214`*^9}, {3.8660858557574787`*^9, 
   3.8660858772532063`*^9}, 3.872667307201038*^9, {3.872667450835323*^9, 
   3.872667453574479*^9}, {3.8726691907535324`*^9, 3.872669193677682*^9}, {
   3.8726696826345835`*^9, 3.8726696934347196`*^9}, 3.8747403650088944`*^9, {
   3.8747404539998517`*^9, 
   3.874740454458084*^9}},ExpressionUUID->"80852c73-90e3-4872-b6a2-\
9c54d072f318"],

Cell[BoxData["0"], "Output",
 CellChangeTimes->{3.8726697113129816`*^9, 3.8747404639746017`*^9, 
  3.8794120118979797`*^9, 
  3.8794129238132706`*^9},ExpressionUUID->"0ffb5542-e3d5-47d9-8469-\
eafc757a96fc"],

Cell[BoxData[
 RowBox[{
  OverscriptBox[
   SubscriptBox["\[Psi]", "h1"], "~"], "\[Equal]", 
  RowBox[{
   RowBox[{"R", "[", 
    RowBox[{
     RowBox[{"p", "-", "p\[Theta]", "+", "qtM"}], ",", "tM"}], "]"}], " ", 
   RowBox[{"T", "[", 
    RowBox[{
     RowBox[{"-", "p"}], ",", "tA"}], "]"}], " ", 
   RowBox[{"T", "[", 
    RowBox[{
     RowBox[{"p", "+", "q0", "+", "qtM"}], ",", "tS"}], "]"}], " ", 
   RowBox[{
    OverscriptBox[
     SubscriptBox["\[Psi]", "in"], "~"], "[", 
    RowBox[{"p", "+", "q0", "+", "qtM"}], "]"}]}]}]], "Output",
 CellChangeTimes->{3.8726697113129816`*^9, 3.8747404639746017`*^9, 
  3.8794120118979797`*^9, 
  3.879412923819569*^9},ExpressionUUID->"50b6cd61-89d2-498f-85e7-\
d7d02413f509"]
}, Open  ]],

Cell[CellGroupData[{

Cell[BoxData[{
 RowBox[{
  RowBox[{
   RowBox[{
    RowBox[{"arm2h", "/.", 
     RowBox[{"p1", "->", 
      RowBox[{"p", "-", "q0", "-", "qtM"}]}]}], "/.", 
    RowBox[{
     RowBox[{"DiracDelta", "[", "0", "]"}], "->", "1"}]}], ";"}], 
  RowBox[{"(*", " ", 
   RowBox[{"integration", " ", "over", " ", "p1"}], " ", 
   "*)"}]}], "\[IndentingNewLine]", 
 RowBox[{
  RowBox[{"tmp", "=", 
   RowBox[{"ExpandAll", "[", 
    RowBox[{"%", 
     SuperscriptBox["\[ExponentialE]", 
      RowBox[{
       RowBox[{"\[ImaginaryI]", " ", "s", " ", 
        OverscriptBox["g", "_"]}], "+", 
       RowBox[{"\[ImaginaryI]", " ", "h0", " ", 
        OverscriptBox["u", "_"]}]}]], 
     SuperscriptBox["\[ExponentialE]", 
      RowBox[{"\[ImaginaryI]", " ", "p", " ", 
       RowBox[{"(", 
        RowBox[{"zD", "-", "zS"}], ")"}], " ", 
       RowBox[{"Tan", "[", "\[CapitalTheta]B", "]"}]}]], 
     SuperscriptBox["\[ExponentialE]", 
      RowBox[{
       RowBox[{"-", "\[ImaginaryI]"}], " ", 
       RowBox[{"(", 
        RowBox[{"q0", "+", "qtM"}], ")"}], " ", 
       RowBox[{"(", 
        RowBox[{"zM", "+", "zS"}], ")"}], " ", 
       RowBox[{"Tan", "[", "\[CapitalTheta]B", "]"}]}]], 
     SuperscriptBox["\[ExponentialE]", 
      RowBox[{"-", 
       FractionBox[
        RowBox[{"\[ImaginaryI]", " ", "p", " ", 
         RowBox[{"(", 
          RowBox[{"q0", "+", "qtM"}], ")"}], " ", 
         RowBox[{"(", 
          RowBox[{"zM", "+", "zS"}], ")"}]}], "Kz"]}]]}], "]"}]}], 
  ";"}], "\[IndentingNewLine]", 
 RowBox[{
  RowBox[{
   RowBox[{"Collect", "[", 
    RowBox[{
     RowBox[{"Part", "[", 
      RowBox[{"tmp", ",", "1", ",", "2"}], "]"}], ",", 
     RowBox[{"{", 
      RowBox[{"p", ",", "s", ",", "h0", ",", 
       RowBox[{"Tan", "[", "\[CapitalTheta]B", "]"}]}], "}"}], ",", 
     "Simplify"}], "]"}], "/.", 
   RowBox[{"{", "\[VeryThinSpace]", 
    RowBox[{
     RowBox[{
      RowBox[{"zA", "-", "zM"}], "\[Rule]", "0"}], ",", 
     RowBox[{
      SuperscriptBox["p", "2"], " ", "->", "0"}], ",", 
     RowBox[{
      SuperscriptBox[
       RowBox[{"(", 
        RowBox[{"q0", "+", "qtM"}], ")"}], "2"], "->", "0"}], ",", 
     RowBox[{
      RowBox[{"zM", "+", "zS"}], "->", "zB"}]}], "}"}]}], 
  ";"}], "\[IndentingNewLine]", 
 RowBox[{"%", "//.", 
  RowBox[{"{", 
   RowBox[{
    RowBox[{
     RowBox[{"q0", "+", "qtM"}], "->", 
     RowBox[{"2", 
      OverscriptBox["q", "_"]}]}], ",", 
    RowBox[{
     RowBox[{"-", 
      FractionBox[
       RowBox[{"4", " ", "\[ImaginaryI]", " ", "p", " ", 
        OverscriptBox["q", "_"], " ", "zB"}], "Kz"]}], "->", 
     RowBox[{
      RowBox[{"-", "2"}], "\[ImaginaryI]", " ", "p", " ", "xS"}]}]}], 
   "}"}]}], "\[IndentingNewLine]", 
 RowBox[{
  OverscriptBox[
   SubscriptBox["\[Psi]", "h2"], "~"], "==", 
  RowBox[{"Simplify", "[", 
   RowBox[{"ReplacePart", "[", 
    RowBox[{"tmp", ",", 
     RowBox[{"1", "->", 
      SuperscriptBox["\[ExponentialE]", "%"]}]}], "]"}], "]"}], 
  RowBox[{"(*", " ", 
   RowBox[{"Eq", ".", " ", 
    RowBox[{"(", 
     RowBox[{"20", "d"}], ")"}]}], " ", "*)"}]}]}], "Input",
 CellChangeTimes->{{3.8495999558236375`*^9, 3.849599976491887*^9}, {
   3.8496000197973723`*^9, 3.8496000214250975`*^9}, 3.849600054561646*^9, {
   3.849600084873041*^9, 3.849600088028186*^9}, {3.84980342200218*^9, 
   3.849803433117129*^9}, 3.849803750864499*^9, 3.8498037965885687`*^9, {
   3.8498038341687393`*^9, 3.849803866476491*^9}, 3.849803905245584*^9, {
   3.8498043579219027`*^9, 3.8498044363761253`*^9}, {3.855896514334885*^9, 
   3.855896525872857*^9}, {3.8592775984127493`*^9, 3.859277637360298*^9}, {
   3.8598761683755765`*^9, 3.8598761688563023`*^9}, 3.8598762020581846`*^9, 
   3.86091773748496*^9, {3.8634328678095226`*^9, 3.863432924954914*^9}, 
   3.8634372389789743`*^9, 3.8634392371765127`*^9, {3.8634397211314783`*^9, 
   3.8634397248861804`*^9}, {3.8635118577576323`*^9, 3.8635118826579447`*^9}, 
   3.863511943549461*^9, {3.863512735897234*^9, 3.8635127443671503`*^9}, 
   3.8635966330375767`*^9, 3.8635966857175455`*^9, {3.8635967344472456`*^9, 
   3.8635968373086243`*^9}, 3.863857053426629*^9, 3.8638570847990885`*^9, {
   3.8638571154950686`*^9, 3.863857132242505*^9}, 3.863857169581365*^9, {
   3.863857520873722*^9, 3.8638575383198805`*^9}, 3.866085794872893*^9, {
   3.866085864194686*^9, 3.866085872587077*^9}, {3.8660888018018703`*^9, 
   3.8660888609205947`*^9}, 3.87266731264542*^9, {3.872667457475374*^9, 
   3.872667460507958*^9}, {3.8726691945536613`*^9, 3.872669198477501*^9}, {
   3.8726696872839203`*^9, 3.8726696906510363`*^9}, {3.872669727330675*^9, 
   3.8726697299153886`*^9}, 3.8747403723756227`*^9, {3.8747404578732195`*^9, 
   3.8747404597159915`*^9}, {3.874740732924247*^9, 3.8747407377465353`*^9}, 
   3.879412884685877*^9},ExpressionUUID->"aef78838-5e86-45fd-b852-\
002f9ca05878"],

Cell[BoxData[
 RowBox[{
  RowBox[{
   RowBox[{"-", "2"}], " ", "\[ImaginaryI]", " ", "p", " ", "xS"}], "+", 
  RowBox[{"2", " ", "\[ImaginaryI]", " ", "s", " ", 
   OverscriptBox["g", "_"]}], "+", 
  RowBox[{"2", " ", "\[ImaginaryI]", " ", "h0", " ", 
   OverscriptBox["u", "_"]}], "-", 
  RowBox[{"4", " ", "\[ImaginaryI]", " ", "zS", " ", 
   OverscriptBox["q", "_"], " ", 
   RowBox[{"Tan", "[", "\[CapitalTheta]B", "]"}]}]}]], "Output",
 CellChangeTimes->{3.8726697311716433`*^9, 3.874740474921713*^9, 
  3.874740738571438*^9, 3.87941201878474*^9, 
  3.8794129271427746`*^9},ExpressionUUID->"41ec88e8-c784-4c92-b9d8-\
6680f508882d"],

Cell[BoxData[
 RowBox[{
  OverscriptBox[
   SubscriptBox["\[Psi]", "h2"], "~"], "\[Equal]", 
  RowBox[{
   SuperscriptBox["\[ExponentialE]", 
    RowBox[{
     RowBox[{"-", "2"}], " ", "\[ImaginaryI]", " ", 
     RowBox[{"(", 
      RowBox[{
       RowBox[{"p", " ", "xS"}], "-", 
       RowBox[{"s", " ", 
        OverscriptBox["g", "_"]}], "-", 
       RowBox[{"h0", " ", 
        OverscriptBox["u", "_"]}], "+", 
       RowBox[{"2", " ", "zS", " ", 
        OverscriptBox["q", "_"], " ", 
        RowBox[{"Tan", "[", "\[CapitalTheta]B", "]"}]}]}], ")"}]}]], " ", 
   RowBox[{"R", "[", 
    RowBox[{"p", ",", "tA"}], "]"}], " ", 
   RowBox[{"R", "[", 
    RowBox[{
     RowBox[{"p", "-", "p\[Theta]", "-", "qtM"}], ",", "tM"}], "]"}], " ", 
   RowBox[{"R", "[", 
    RowBox[{
     RowBox[{"p", "-", "q0", "-", "qtM"}], ",", "tS"}], "]"}], " ", 
   RowBox[{
    OverscriptBox[
     SubscriptBox["\[Psi]", "in"], "~"], "[", 
    RowBox[{"p", "-", "q0", "-", "qtM"}], "]"}]}]}]], "Output",
 CellChangeTimes->{3.8726697311716433`*^9, 3.874740474921713*^9, 
  3.874740738571438*^9, 3.87941201878474*^9, 
  3.8794129272784514`*^9},ExpressionUUID->"d15bec5c-0af9-4ae2-98cd-\
4628ea04be88"]
}, Open  ]]
}, Closed]],

Cell[CellGroupData[{

Cell["8.3 analyser", "Subsubsection",
 CellChangeTimes->{{3.8166069820507374`*^9, 3.8166069846756716`*^9}, {
   3.8174740668322573`*^9, 3.8174740827101135`*^9}, 3.8250787043089485`*^9, 
   3.825564960137077*^9, {3.8370631719301186`*^9, 3.837063198195103*^9}, {
   3.8415756212741013`*^9, 3.8415756232166824`*^9}, 3.8416525951454687`*^9, {
   3.8442287117648125`*^9, 3.844228726041153*^9}, 3.8459613113454647`*^9, 
   3.8459626605634904`*^9, {3.8472701821593075`*^9, 3.8472701861278014`*^9}, 
   3.8633323653744354`*^9, {3.863511233431711*^9, 3.8635112366277266`*^9}, {
   3.8726660694944396`*^9, 3.8726660707191706`*^9}},
 Background->RGBColor[
  0.88, 1, 0.88],ExpressionUUID->"508dc50a-f5a8-4e3a-ac3c-e2bd7b3dd7ee"],

Cell[CellGroupData[{

Cell[BoxData[
 RowBox[{
  RowBox[{"(*", " ", 
   RowBox[{"Eq", ".", " ", 
    RowBox[{"(", 
     RowBox[{"21", "a"}], ")"}]}], " ", "*)"}], "\[IndentingNewLine]", 
  RowBox[{
   RowBox[{
    RowBox[{"arm1", "=", 
     RowBox[{
      RowBox[{
       RowBox[{"F0", "[", 
        RowBox[{"p", ",", "zD"}], "]"}], ".", 
       RowBox[{"UB", "[", 
        RowBox[{"p", ",", "p1", ",", "tA"}], "]"}], ".", 
       RowBox[{"F0", "[", 
        RowBox[{"p1", ",", "zA"}], "]"}], ".", "Ph", ".", 
       RowBox[{"U0", "[", 
        RowBox[{"p1", ",", "tM"}], "]"}], ".", 
       RowBox[{"F0", "[", 
        RowBox[{"p1", ",", "zM"}], "]"}], ".", "Po", ".", 
       RowBox[{"U0", "[", 
        RowBox[{"p1", ",", "tS"}], "]"}], ".", 
       RowBox[{"F0", "[", 
        RowBox[{"p1", ",", "zS"}], "]"}], ".", 
       RowBox[{"{", 
        RowBox[{
         RowBox[{
          OverscriptBox[
           SubscriptBox["\[Psi]", "in"], "~"], "[", "p1", "]"}], ",", "0"}], 
        "}"}]}], "/.", 
      RowBox[{"qt", "->", "qtA"}]}]}], ";"}], "\[IndentingNewLine]", 
   RowBox[{"(*", " ", 
    RowBox[{"Eq", ".", " ", 
     RowBox[{"(", 
      RowBox[{"21", "b"}], ")"}]}], " ", "*)"}], "\[IndentingNewLine]", 
   RowBox[{
    RowBox[{"arm2", "=", 
     RowBox[{
      RowBox[{
       RowBox[{"F0", "[", 
        RowBox[{"p", ",", "zD"}], "]"}], ".", 
       RowBox[{"UB", "[", 
        RowBox[{"p", ",", "p1", ",", "tA"}], "]"}], ".", 
       RowBox[{"F0", "[", 
        RowBox[{"p1", ",", "zA"}], "]"}], ".", "Po", ".", 
       RowBox[{"U0", "[", 
        RowBox[{"p1", ",", "tM"}], "]"}], ".", 
       RowBox[{"F0", "[", 
        RowBox[{"p1", ",", "zM"}], "]"}], ".", "Ph", ".", 
       RowBox[{"U0", "[", 
        RowBox[{"p1", ",", "tS"}], "]"}], ".", 
       RowBox[{"F0", "[", 
        RowBox[{"p1", ",", "zS"}], "]"}], ".", 
       RowBox[{"{", 
        RowBox[{
         RowBox[{
          OverscriptBox[
           SubscriptBox["\[Psi]", "in"], "~"], "[", "p1", "]"}], ",", "0"}], 
        "}"}]}], "/.", 
      RowBox[{"qt", "->", "qtA"}]}]}], ";"}], "\[IndentingNewLine]", 
   "\[IndentingNewLine]", 
   RowBox[{"arm1o", "=", 
    RowBox[{"FullSimplify", "[", 
     RowBox[{"arm1", "[", 
      RowBox[{"[", "1", "]"}], "]"}], "]"}]}], "\[IndentingNewLine]", 
   RowBox[{"arm1h", "=", 
    RowBox[{"FullSimplify", "[", 
     RowBox[{"arm1", "[", 
      RowBox[{"[", "2", "]"}], "]"}], "]"}]}], "\[IndentingNewLine]", 
   RowBox[{"arm2o", "=", 
    RowBox[{"FullSimplify", "[", 
     RowBox[{"arm2", "[", 
      RowBox[{"[", "1", "]"}], "]"}], "]"}]}], "\[IndentingNewLine]", 
   RowBox[{"arm2h", "=", 
    RowBox[{"FullSimplify", "[", 
     RowBox[{"arm2", "[", 
      RowBox[{"[", "2", "]"}], "]"}], "]"}]}]}]}]], "Input",
 CellChangeTimes->{{3.872667313891156*^9, 3.872667314506467*^9}, {
  3.8726704271940804`*^9, 3.872670474489298*^9}, {3.8794121443312073`*^9, 
  3.8794121486268344`*^9}},ExpressionUUID->"cca88121-3aec-4453-bce1-\
cafc22613d54"],

Cell[BoxData[
 RowBox[{
  SuperscriptBox["\[ExponentialE]", 
   FractionBox[
    RowBox[{"\[ImaginaryI]", " ", 
     RowBox[{"(", 
      RowBox[{
       RowBox[{
        SuperscriptBox["p", "2"], " ", "zD"}], "+", 
       RowBox[{
        SuperscriptBox["p1", "2"], " ", 
        RowBox[{"(", 
         RowBox[{"zA", "+", "zM", "+", "zS"}], ")"}]}], "+", 
       RowBox[{"2", " ", "Kz", " ", 
        RowBox[{"(", 
         RowBox[{
          RowBox[{"s", " ", 
           OverscriptBox["g", "_"]}], "+", 
          RowBox[{"h0", " ", 
           OverscriptBox["u", "_"]}], "+", 
          RowBox[{
           RowBox[{"(", 
            RowBox[{
             RowBox[{"p", " ", "zD"}], "+", 
             RowBox[{"p1", " ", 
              RowBox[{"(", 
               RowBox[{
                RowBox[{"-", "zA"}], "+", "zM", "+", "zS"}], ")"}]}]}], ")"}],
            " ", 
           RowBox[{"Tan", "[", "\[CapitalTheta]B", "]"}]}]}], ")"}]}]}], 
      ")"}]}], 
    RowBox[{"2", " ", "Kz"}]]], " ", 
  RowBox[{"DiracDelta", "[", 
   RowBox[{"p", "-", "p1", "-", "q0", "-", "qtA"}], "]"}], " ", 
  RowBox[{"R", "[", 
   RowBox[{"p1", ",", "tM"}], "]"}], " ", 
  RowBox[{"R", "[", 
   RowBox[{
    RowBox[{"p", "-", "p\[Theta]", "-", "qtA"}], ",", "tA"}], "]"}], " ", 
  RowBox[{"T", "[", 
   RowBox[{"p1", ",", "tS"}], "]"}], " ", 
  RowBox[{
   OverscriptBox[
    SubscriptBox["\[Psi]", "in"], "~"], "[", "p1", "]"}]}]], "Output",
 CellChangeTimes->{{3.8747237817678556`*^9, 3.874723803602453*^9}, 
   3.874742754974825*^9, 
   3.8794121578728657`*^9},ExpressionUUID->"3f51d90f-78cb-4e8c-a46f-\
6480bb9fa3f3"],

Cell[BoxData[
 RowBox[{
  SuperscriptBox["\[ExponentialE]", 
   FractionBox[
    RowBox[{"\[ImaginaryI]", " ", 
     RowBox[{"(", 
      RowBox[{
       RowBox[{
        SuperscriptBox["p", "2"], " ", "zD"}], "+", 
       RowBox[{
        SuperscriptBox["p1", "2"], " ", 
        RowBox[{"(", 
         RowBox[{"zA", "+", "zM", "+", "zS"}], ")"}]}], "-", 
       RowBox[{"2", " ", "Kz", " ", 
        RowBox[{"(", 
         RowBox[{
          RowBox[{"s", " ", "\[CapitalDelta]g"}], "+", 
          RowBox[{"h0", " ", "\[CapitalDelta]u"}]}], ")"}]}], "+", 
       RowBox[{"2", " ", "Kz", " ", 
        RowBox[{"(", 
         RowBox[{
          RowBox[{
           RowBox[{"-", "p"}], " ", "zD"}], "+", 
          RowBox[{"p1", " ", 
           RowBox[{"(", 
            RowBox[{
             RowBox[{"-", "zA"}], "+", "zM", "+", "zS"}], ")"}]}]}], ")"}], 
        " ", 
        RowBox[{"Tan", "[", "\[CapitalTheta]B", "]"}]}]}], ")"}]}], 
    RowBox[{"2", " ", "Kz"}]]], " ", 
  RowBox[{"DiracDelta", "[", 
   RowBox[{"p", "-", "p1", "-", "q0", "+", "qtA"}], "]"}], " ", 
  RowBox[{"R", "[", 
   RowBox[{"p1", ",", "tM"}], "]"}], " ", 
  RowBox[{"T", "[", 
   RowBox[{"p1", ",", "tS"}], "]"}], " ", 
  RowBox[{"T", "[", 
   RowBox[{
    RowBox[{
     RowBox[{"-", "p"}], "+", "p\[Theta]", "-", "qtA"}], ",", "tA"}], "]"}], 
  " ", 
  RowBox[{
   OverscriptBox[
    SubscriptBox["\[Psi]", "in"], "~"], "[", "p1", "]"}]}]], "Output",
 CellChangeTimes->{{3.8747237817678556`*^9, 3.874723803602453*^9}, 
   3.874742754974825*^9, 
   3.8794121635776052`*^9},ExpressionUUID->"12bedf46-4233-40d9-8600-\
cbb19451e431"],

Cell[BoxData[
 RowBox[{
  SuperscriptBox["\[ExponentialE]", 
   FractionBox[
    RowBox[{"\[ImaginaryI]", " ", 
     RowBox[{"(", 
      RowBox[{
       RowBox[{
        SuperscriptBox["p", "2"], " ", "zD"}], "+", 
       RowBox[{
        SuperscriptBox["p1", "2"], " ", 
        RowBox[{"(", 
         RowBox[{"zA", "+", "zM", "+", "zS"}], ")"}]}], "+", 
       RowBox[{"2", " ", "Kz", " ", "s", " ", "\[CapitalDelta]g"}], "+", 
       RowBox[{"2", " ", "h0", " ", "Kz", " ", "\[CapitalDelta]u"}], "+", 
       RowBox[{"2", " ", "Kz", " ", 
        RowBox[{"(", 
         RowBox[{
          RowBox[{"p", " ", "zD"}], "+", 
          RowBox[{"p1", " ", 
           RowBox[{"(", 
            RowBox[{"zA", "-", "zM", "+", "zS"}], ")"}]}]}], ")"}], " ", 
        RowBox[{"Tan", "[", "\[CapitalTheta]B", "]"}]}]}], ")"}]}], 
    RowBox[{"2", " ", "Kz"}]]], " ", 
  RowBox[{"DiracDelta", "[", 
   RowBox[{"p", "-", "p1", "+", "q0", "-", "qtA"}], "]"}], " ", 
  RowBox[{"R", "[", 
   RowBox[{"p1", ",", "tM"}], "]"}], " ", 
  RowBox[{"R", "[", 
   RowBox[{"p1", ",", "tS"}], "]"}], " ", 
  RowBox[{"T", "[", 
   RowBox[{
    RowBox[{"p", "-", "p\[Theta]", "-", "qtA"}], ",", "tA"}], "]"}], " ", 
  RowBox[{
   OverscriptBox[
    SubscriptBox["\[Psi]", "in"], "~"], "[", "p1", "]"}]}]], "Output",
 CellChangeTimes->{{3.8747237817678556`*^9, 3.874723803602453*^9}, 
   3.874742754974825*^9, 
   3.87941216874977*^9},ExpressionUUID->"79bf8e5c-8f87-4efd-8db9-\
4a03238eb718"],

Cell[BoxData[
 RowBox[{
  SuperscriptBox["\[ExponentialE]", 
   FractionBox[
    RowBox[{"\[ImaginaryI]", " ", 
     RowBox[{"(", 
      RowBox[{
       RowBox[{
        SuperscriptBox["p", "2"], " ", "zD"}], "+", 
       RowBox[{
        SuperscriptBox["p1", "2"], " ", 
        RowBox[{"(", 
         RowBox[{"zA", "+", "zM", "+", "zS"}], ")"}]}], "-", 
       RowBox[{"2", " ", "Kz", " ", 
        RowBox[{"(", 
         RowBox[{
          RowBox[{"s", " ", 
           OverscriptBox["g", "_"]}], "+", 
          RowBox[{"h0", " ", 
           OverscriptBox["u", "_"]}]}], ")"}]}], "+", 
       RowBox[{"2", " ", "Kz", " ", 
        RowBox[{"(", 
         RowBox[{
          RowBox[{
           RowBox[{"-", "p"}], " ", "zD"}], "+", 
          RowBox[{"p1", " ", 
           RowBox[{"(", 
            RowBox[{"zA", "-", "zM", "+", "zS"}], ")"}]}]}], ")"}], " ", 
        RowBox[{"Tan", "[", "\[CapitalTheta]B", "]"}]}]}], ")"}]}], 
    RowBox[{"2", " ", "Kz"}]]], " ", 
  RowBox[{"DiracDelta", "[", 
   RowBox[{"p", "-", "p1", "+", "q0", "+", "qtA"}], "]"}], " ", 
  RowBox[{"R", "[", 
   RowBox[{"p1", ",", "tM"}], "]"}], " ", 
  RowBox[{"R", "[", 
   RowBox[{"p1", ",", "tS"}], "]"}], " ", 
  RowBox[{"R", "[", 
   RowBox[{
    RowBox[{"p", "-", "p\[Theta]", "+", "qtA"}], ",", "tA"}], "]"}], " ", 
  RowBox[{
   OverscriptBox[
    SubscriptBox["\[Psi]", "in"], "~"], "[", "p1", "]"}]}]], "Output",
 CellChangeTimes->{{3.8747237817678556`*^9, 3.874723803602453*^9}, 
   3.874742754974825*^9, 
   3.879412176171914*^9},ExpressionUUID->"512b718f-51fd-49d4-9ffe-\
f24afaa58e0f"]
}, Open  ]],

Cell[CellGroupData[{

Cell[BoxData[{
 RowBox[{
  RowBox[{
   RowBox[{
    RowBox[{"arm1o", "/.", 
     RowBox[{"p1", "->", 
      RowBox[{"p", "-", "q0", "-", "qtA"}]}]}], "/.", 
    RowBox[{
     RowBox[{"DiracDelta", "[", "0", "]"}], "->", "1"}]}], ";"}], 
  RowBox[{"(*", " ", 
   RowBox[{"integration", " ", "over", " ", "p1"}], " ", 
   "*)"}]}], "\[IndentingNewLine]", 
 RowBox[{
  RowBox[{"tmp", "=", 
   RowBox[{"ExpandAll", "[", 
    RowBox[{"%", " ", 
     SuperscriptBox["\[ExponentialE]", 
      RowBox[{
       RowBox[{"-", "\[ImaginaryI]"}], " ", "p", " ", 
       RowBox[{"(", 
        RowBox[{"zS", "+", "zD"}], ")"}], " ", 
       RowBox[{"Tan", "[", "\[CapitalTheta]B", "]"}]}]], 
     SuperscriptBox["\[ExponentialE]", 
      RowBox[{
       RowBox[{
        RowBox[{"-", "\[ImaginaryI]"}], " ", "s", " ", "\[CapitalDelta]g"}], 
       "-", 
       RowBox[{"\[ImaginaryI]", " ", "h0", " ", "\[CapitalDelta]u"}]}]], 
     SuperscriptBox["\[ExponentialE]", 
      RowBox[{
       RowBox[{"-", "\[ImaginaryI]"}], " ", 
       RowBox[{"(", 
        RowBox[{"q0", "-", "qtA"}], ")"}], " ", "zS", " ", 
       RowBox[{"Tan", "[", "\[CapitalTheta]B", "]"}]}]], 
     SuperscriptBox["\[ExponentialE]", 
      RowBox[{"-", 
       FractionBox[
        RowBox[{"\[ImaginaryI]", " ", "p", " ", 
         RowBox[{"(", 
          RowBox[{"q0", "-", "qtA"}], ")"}], " ", 
         RowBox[{"(", 
          RowBox[{"zA", "+", "zM", "+", "zS"}], ")"}]}], "Kz"]}]]}], "]"}]}], 
  ";"}], "\[IndentingNewLine]", 
 RowBox[{
  RowBox[{
   RowBox[{"Collect", "[", 
    RowBox[{
     RowBox[{"Part", "[", 
      RowBox[{"tmp", ",", "1", ",", "2"}], "]"}], ",", 
     RowBox[{"{", 
      RowBox[{"p", ",", "s", ",", "h0"}], "}"}], ",", "Simplify"}], "]"}], "/.", 
   RowBox[{"{", "\[VeryThinSpace]", 
    RowBox[{
     RowBox[{
      RowBox[{"zA", "-", "zM"}], "\[Rule]", "0"}], ",", 
     RowBox[{
      SuperscriptBox["p", "2"], " ", "->", "0"}], ",", 
     RowBox[{
      SuperscriptBox[
       RowBox[{"(", 
        RowBox[{"q0", "+", "qtA"}], ")"}], "2"], "->", "0"}], ",", 
     RowBox[{
      RowBox[{"zA", "+", "zM", "+", "zS"}], "->", "zB"}]}], "}"}]}], 
  ";"}], "\[IndentingNewLine]", 
 RowBox[{"%", "/.", 
  RowBox[{"{", 
   RowBox[{
    RowBox[{
     RowBox[{"\[CapitalDelta]g", "-", 
      OverscriptBox["g", "_"]}], "->", 
     RowBox[{"-", "g0"}]}], ",", 
    RowBox[{
     RowBox[{"\[CapitalDelta]u", "-", 
      OverscriptBox["u", "_"]}], "->", 
     RowBox[{"-", "u0"}]}], ",", 
    RowBox[{
     RowBox[{"-", 
      FractionBox[
       RowBox[{"2", " ", "\[ImaginaryI]", " ", "p", " ", "q0", " ", "zB"}], 
       "Kz"]}], "->", 
     RowBox[{
      RowBox[{"-", "\[ImaginaryI]"}], " ", "p", " ", "xS"}]}]}], 
   "}"}]}], "\[IndentingNewLine]", 
 RowBox[{
  OverscriptBox[
   SubscriptBox["\[Psi]", "o1"], "~"], "==", 
  RowBox[{"Simplify", "[", 
   RowBox[{"ReplacePart", "[", 
    RowBox[{"tmp", ",", 
     RowBox[{"1", "->", 
      SuperscriptBox["\[ExponentialE]", "%"]}]}], "]"}], "]"}], 
  RowBox[{"(*", " ", 
   RowBox[{"Eq", ".", " ", 
    RowBox[{"(", 
     RowBox[{"22", "a"}], ")"}]}], " ", "*)"}]}]}], "Input",
 CellChangeTimes->{{3.849585659137225*^9, 3.849585705600665*^9}, {
   3.849585819502844*^9, 3.849585819970479*^9}, {3.849585910397354*^9, 
   3.849585926960102*^9}, 3.8495996749568405`*^9, {3.8495997174748845`*^9, 
   3.849599720701166*^9}, {3.8495997979678736`*^9, 3.849599817353405*^9}, {
   3.8496024993039293`*^9, 3.849602517848744*^9}, {3.849603143989319*^9, 
   3.8496031444920073`*^9}, {3.8496040232493477`*^9, 3.849604055173312*^9}, {
   3.8496040857541504`*^9, 3.8496041226371627`*^9}, {3.849604154492383*^9, 
   3.849604173272829*^9}, {3.849604290244973*^9, 3.8496043573623705`*^9}, 
   3.8498022560286345`*^9, {3.8498023225717344`*^9, 3.849802324175716*^9}, {
   3.849802401573907*^9, 3.849802403916175*^9}, {3.8498024641898127`*^9, 
   3.8498024675723443`*^9}, {3.849802512975363*^9, 3.849802513281607*^9}, 
   3.8498029255133424`*^9, {3.8498029996361265`*^9, 3.84980302245088*^9}, {
   3.8558963197736626`*^9, 3.8558963488418145`*^9}, {3.85722843731651*^9, 
   3.857228468823537*^9}, {3.8572293385027575`*^9, 3.857229354425957*^9}, {
   3.8592760725473146`*^9, 3.8592760777331667`*^9}, {3.8592761218613605`*^9, 
   3.859276140779722*^9}, {3.8592761760530434`*^9, 3.859276331601695*^9}, 
   3.859276605274959*^9, {3.859276683749222*^9, 3.85927668772453*^9}, {
   3.8592767218374357`*^9, 3.859276767867144*^9}, {3.8592768495631423`*^9, 
   3.85927685028198*^9}, {3.8592769513724136`*^9, 3.8592769727278404`*^9}, 
   3.859277060410262*^9, {3.859277374348384*^9, 3.859277377224803*^9}, {
   3.8598758509749804`*^9, 3.8598758708250637`*^9}, {3.8598760002829957`*^9, 
   3.8598761071871233`*^9}, 3.859876140919731*^9, {3.8609176823134003`*^9, 
   3.8609176869607472`*^9}, {3.863361649293975*^9, 3.8633617455612936`*^9}, {
   3.8633618082783403`*^9, 3.8633618087111464`*^9}, {3.8633619644341545`*^9, 
   3.8633620900338964`*^9}, {3.8633622587881823`*^9, 3.8633622716731176`*^9}, 
   3.8633623094801197`*^9, {3.8633623590599194`*^9, 3.863362378008617*^9}, {
   3.863362425117524*^9, 3.863362461462055*^9}, {3.863362530263775*^9, 
   3.863362543113873*^9}, 3.8634370809644794`*^9, 3.863439695347637*^9, {
   3.8637693855141277`*^9, 3.8637694090180073`*^9}, 3.8637696529292474`*^9, 
   3.863769723079782*^9, 3.8660859203657875`*^9, {3.8660859953615417`*^9, 
   3.8660860485006704`*^9}, 3.8660861183330226`*^9, {3.8660897662363834`*^9, 
   3.8660897854608135`*^9}, 3.8726673321056395`*^9, {3.8726674659357433`*^9, 
   3.872667467397607*^9}, {3.8726705314848194`*^9, 3.87267053428646*^9}, {
   3.872670679846357*^9, 3.8726706853658237`*^9}, {3.8726811025590487`*^9, 
   3.8726811028146253`*^9}, {3.8746687292126055`*^9, 3.8746687611574006`*^9}, 
   3.8747403804621305`*^9, {3.874742811383128*^9, 
   3.8747428166216335`*^9}},ExpressionUUID->"47eac074-d7b8-41d4-ba96-\
84f116b7cc2d"],

Cell[BoxData[
 RowBox[{
  RowBox[{"\[ImaginaryI]", " ", "g0", " ", "s"}], "+", 
  RowBox[{"\[ImaginaryI]", " ", "h0", " ", "u0"}], "-", 
  RowBox[{"\[ImaginaryI]", " ", "p", " ", "xS"}], "-", 
  RowBox[{"2", " ", "\[ImaginaryI]", " ", "q0", " ", "zS", " ", 
   RowBox[{"Tan", "[", "\[CapitalTheta]B", "]"}]}]}]], "Output",
 CellChangeTimes->{3.872670629991794*^9, 3.8746688013925266`*^9, 
  3.8747427624674244`*^9, 3.8747428172603025`*^9, 
  3.879412446913216*^9},ExpressionUUID->"0804f3cb-11c5-4f43-8c55-\
424e63dfcbc2"],

Cell[BoxData[
 RowBox[{
  OverscriptBox[
   SubscriptBox["\[Psi]", "o1"], "~"], "\[Equal]", 
  RowBox[{
   SuperscriptBox["\[ExponentialE]", 
    RowBox[{"\[ImaginaryI]", " ", 
     RowBox[{"(", 
      RowBox[{
       RowBox[{"g0", " ", "s"}], "+", 
       RowBox[{"h0", " ", "u0"}], "-", 
       RowBox[{"p", " ", "xS"}], "-", 
       RowBox[{"2", " ", "q0", " ", "zS", " ", 
        RowBox[{"Tan", "[", "\[CapitalTheta]B", "]"}]}]}], ")"}]}]], " ", 
   RowBox[{"R", "[", 
    RowBox[{
     RowBox[{"p", "-", "p\[Theta]", "-", "qtA"}], ",", "tA"}], "]"}], " ", 
   RowBox[{"R", "[", 
    RowBox[{
     RowBox[{"p", "-", "q0", "-", "qtA"}], ",", "tM"}], "]"}], " ", 
   RowBox[{"T", "[", 
    RowBox[{
     RowBox[{"p", "-", "q0", "-", "qtA"}], ",", "tS"}], "]"}], " ", 
   RowBox[{
    OverscriptBox[
     SubscriptBox["\[Psi]", "in"], "~"], "[", 
    RowBox[{"p", "-", "q0", "-", "qtA"}], "]"}]}]}]], "Output",
 CellChangeTimes->{3.872670629991794*^9, 3.8746688013925266`*^9, 
  3.8747427624674244`*^9, 3.8747428172603025`*^9, 
  3.8794124471386395`*^9},ExpressionUUID->"58860d24-2414-4415-93de-\
b2fa9319b3c4"]
}, Open  ]],

Cell[CellGroupData[{

Cell[BoxData[{
 RowBox[{
  RowBox[{
   RowBox[{
    RowBox[{"arm2o", "/.", 
     RowBox[{"p1", "->", 
      RowBox[{"p", "+", "q0", "-", "qtA"}]}]}], "/.", 
    RowBox[{
     RowBox[{"DiracDelta", "[", "0", "]"}], "->", "1"}]}], ";"}], 
  RowBox[{"(*", " ", 
   RowBox[{"integration", " ", "over", " ", "p1"}], " ", 
   "*)"}]}], "\[IndentingNewLine]", 
 RowBox[{
  RowBox[{"tmp", "=", 
   RowBox[{"ExpandAll", "[", 
    RowBox[{"%", " ", 
     SuperscriptBox["\[ExponentialE]", 
      RowBox[{
       RowBox[{"-", "\[ImaginaryI]"}], " ", "p", " ", 
       RowBox[{"(", 
        RowBox[{"zS", "+", "zD"}], ")"}], " ", 
       RowBox[{"Tan", "[", "\[CapitalTheta]B", "]"}]}]], 
     SuperscriptBox["\[ExponentialE]", 
      RowBox[{
       RowBox[{
        RowBox[{"-", "\[ImaginaryI]"}], " ", "s", " ", "\[CapitalDelta]g"}], 
       "-", 
       RowBox[{"\[ImaginaryI]", " ", "h0", " ", "\[CapitalDelta]u"}]}]], 
     SuperscriptBox["\[ExponentialE]", 
      RowBox[{
       RowBox[{"-", "\[ImaginaryI]"}], " ", 
       RowBox[{"(", 
        RowBox[{"q0", "-", "qtA"}], ")"}], " ", "zS", " ", 
       RowBox[{"Tan", "[", "\[CapitalTheta]B", "]"}]}]], 
     SuperscriptBox["\[ExponentialE]", 
      RowBox[{"-", 
       FractionBox[
        RowBox[{"\[ImaginaryI]", " ", "p", " ", 
         RowBox[{"(", 
          RowBox[{"q0", "-", "qtA"}], ")"}], " ", 
         RowBox[{"(", 
          RowBox[{"zA", "+", "zM", "+", "zS"}], ")"}]}], "Kz"]}]]}], "]"}]}], 
  ";"}], "\[IndentingNewLine]", 
 RowBox[{
  RowBox[{"Collect", "[", 
   RowBox[{
    RowBox[{"Part", "[", 
     RowBox[{"tmp", ",", "1", ",", "2"}], "]"}], ",", 
    RowBox[{"{", 
     RowBox[{"p", ",", "s", ",", "h0"}], "}"}], ",", "Simplify"}], "]"}], "//.", 
  RowBox[{"{", "\[VeryThinSpace]", 
   RowBox[{
    RowBox[{
     RowBox[{"zA", "-", "zM"}], "\[Rule]", "0"}], ",", 
    RowBox[{
     SuperscriptBox["p", "2"], " ", "->", "0"}], ",", 
    RowBox[{
     RowBox[{"zA", "+", "zM", "+", "zS"}], "->", "zB"}], ",", 
    RowBox[{
     SuperscriptBox[
      RowBox[{"(", 
       RowBox[{"q0", "-", "qtA"}], ")"}], "2"], "->", "0"}]}], 
   "}"}]}], "\[IndentingNewLine]", 
 RowBox[{
  OverscriptBox[
   SubscriptBox["\[Psi]", "o2"], "~"], "==", 
  RowBox[{"ReplacePart", "[", 
   RowBox[{"tmp", ",", 
    RowBox[{"1", "->", 
     SuperscriptBox["\[ExponentialE]", "%"]}]}], "]"}], 
  RowBox[{"(*", " ", 
   RowBox[{"Eq", ".", " ", 
    RowBox[{"(", 
     RowBox[{"22", "b"}], ")"}]}], " ", "*)"}]}]}], "Input",
 CellChangeTimes->{{3.849600669072198*^9, 3.849600680711505*^9}, {
   3.849600764206442*^9, 3.84960078094103*^9}, {3.8496008192393045`*^9, 
   3.849600851761598*^9}, {3.849600979618246*^9, 3.8496009800285063`*^9}, {
   3.8496011085500345`*^9, 3.8496011148277483`*^9}, {3.8496012433351374`*^9, 
   3.849601252138959*^9}, {3.8496012940679345`*^9, 3.849601316076912*^9}, 
   3.8496014185812793`*^9, {3.8496015040957212`*^9, 3.8496015175972824`*^9}, {
   3.8496025356242776`*^9, 3.849602570621042*^9}, {3.8496026932645855`*^9, 
   3.849602757114134*^9}, {3.849603156410709*^9, 3.8496031566422157`*^9}, {
   3.849603249881766*^9, 3.84960330795923*^9}, {3.849603344722972*^9, 
   3.8496033471461096`*^9}, 3.8498026523704877`*^9, {3.849802761502014*^9, 
   3.849802790303717*^9}, {3.849802823611844*^9, 3.849802867958791*^9}, 
   3.849802919013737*^9, 3.8558964629349365`*^9, 3.8572287041485205`*^9, {
   3.8592774290492473`*^9, 3.8592774685946856`*^9}, {3.8592775005244007`*^9, 
   3.859277511350212*^9}, {3.859876157556882*^9, 3.8598761847383265`*^9}, 
   3.860917723299534*^9, {3.86336248640876*^9, 3.8633625130869975`*^9}, {
   3.8633625521289167`*^9, 3.8633625830200157`*^9}, {3.863362620121311*^9, 
   3.8633626469452467`*^9}, {3.8634370589819336`*^9, 3.86343707276892*^9}, {
   3.8634396815985527`*^9, 3.86343968626274*^9}, {3.8637695168214393`*^9, 
   3.8637696433243685`*^9}, {3.863769699503721*^9, 3.8637697098763*^9}, 
   3.8637697788224773`*^9, 3.8637706772823143`*^9, {3.8637707114248695`*^9, 
   3.863770752488925*^9}, {3.8660859302242093`*^9, 3.866085987903963*^9}, 
   3.8726673334474697`*^9, {3.872667470436963*^9, 3.8726674718416624`*^9}, {
   3.87267054570253*^9, 3.872670548953269*^9}, {3.872670671473328*^9, 
   3.872670687519042*^9}, {3.872681093284952*^9, 3.872681094836977*^9}, {
   3.8746687732070384`*^9, 3.8746687737979126`*^9}, 
   3.8747403869684877`*^9},ExpressionUUID->"c3479803-333a-4d4a-ba96-\
22eb796da9ae"],

Cell[BoxData["0"], "Output",
 CellChangeTimes->{3.8726706376561503`*^9, 3.874668792596773*^9, 
  3.87474276540635*^9, 
  3.8794124495429783`*^9},ExpressionUUID->"7c810563-0f48-48b3-a139-\
347072119f4f"],

Cell[BoxData[
 RowBox[{
  OverscriptBox[
   SubscriptBox["\[Psi]", "o2"], "~"], "\[Equal]", 
  RowBox[{
   RowBox[{"R", "[", 
    RowBox[{
     RowBox[{"p", "+", "q0", "-", "qtA"}], ",", "tM"}], "]"}], " ", 
   RowBox[{"R", "[", 
    RowBox[{
     RowBox[{"p", "+", "q0", "-", "qtA"}], ",", "tS"}], "]"}], " ", 
   RowBox[{"T", "[", 
    RowBox[{
     RowBox[{"p", "-", "p\[Theta]", "-", "qtA"}], ",", "tA"}], "]"}], " ", 
   RowBox[{
    OverscriptBox[
     SubscriptBox["\[Psi]", "in"], "~"], "[", 
    RowBox[{"p", "+", "q0", "-", "qtA"}], "]"}]}]}]], "Output",
 CellChangeTimes->{3.8726706376561503`*^9, 3.874668792596773*^9, 
  3.87474276540635*^9, 
  3.8794124495485992`*^9},ExpressionUUID->"8162cca3-6556-4776-abf9-\
4ba8ee5f2bff"]
}, Open  ]],

Cell[CellGroupData[{

Cell[BoxData[{
 RowBox[{
  RowBox[{
   RowBox[{
    RowBox[{"arm1h", "/.", 
     RowBox[{"p1", "->", 
      RowBox[{"p", "-", "q0", "+", "qtA"}]}]}], "/.", 
    RowBox[{
     RowBox[{"DiracDelta", "[", "0", "]"}], "->", "1"}]}], ";"}], 
  RowBox[{"(*", " ", 
   RowBox[{"integration", " ", "over", " ", "p1"}], " ", 
   "*)"}]}], "\[IndentingNewLine]", 
 RowBox[{
  RowBox[{"tmp", "=", 
   RowBox[{"ExpandAll", "[", 
    RowBox[{"%", " ", 
     SuperscriptBox["\[ExponentialE]", 
      RowBox[{"\[ImaginaryI]", " ", "p", " ", 
       RowBox[{"(", 
        RowBox[{
         RowBox[{"-", "zS"}], "+", "zD"}], ")"}], " ", 
       RowBox[{"Tan", "[", "\[CapitalTheta]B", "]"}]}]], 
     SuperscriptBox["\[ExponentialE]", 
      RowBox[{
       RowBox[{"\[ImaginaryI]", " ", "s", " ", "\[CapitalDelta]g"}], "+", 
       RowBox[{"\[ImaginaryI]", " ", "h0", " ", "\[CapitalDelta]u"}]}]], 
     SuperscriptBox["\[ExponentialE]", 
      RowBox[{"\[ImaginaryI]", " ", 
       RowBox[{"(", 
        RowBox[{"q0", "-", "qtA"}], ")"}], " ", "zS", " ", 
       RowBox[{"Tan", "[", "\[CapitalTheta]B", "]"}]}]], 
     SuperscriptBox["\[ExponentialE]", 
      FractionBox[
       RowBox[{"\[ImaginaryI]", " ", "p", " ", 
        RowBox[{"(", 
         RowBox[{"q0", "-", "qtA"}], ")"}], " ", "zB"}], "Kz"]]}], "]"}]}], 
  ";"}], "\[IndentingNewLine]", 
 RowBox[{
  RowBox[{"Collect", "[", 
   RowBox[{
    RowBox[{"Part", "[", 
     RowBox[{"tmp", ",", "1", ",", "2"}], "]"}], ",", 
    RowBox[{"{", 
     RowBox[{"p", ",", "s", ",", "h0"}], "}"}], ",", "Simplify"}], "]"}], "//.", 
  RowBox[{"{", "\[VeryThinSpace]", 
   RowBox[{
    RowBox[{
     RowBox[{"zA", "-", "zM"}], "\[Rule]", "0"}], ",", 
    RowBox[{
     SuperscriptBox["p", "2"], " ", "->", "0"}], ",", 
    RowBox[{
     SuperscriptBox[
      RowBox[{"(", 
       RowBox[{"q0", "-", "qtA"}], ")"}], "2"], "->", "0"}], ",", 
    RowBox[{
     RowBox[{"zA", "+", "zM", "+", "zS"}], "->", "zB"}]}], 
   "}"}]}], "\[IndentingNewLine]", 
 RowBox[{
  OverscriptBox[
   SubscriptBox["\[Psi]", "h1"], "~"], "==", 
  RowBox[{"ReplacePart", "[", 
   RowBox[{"tmp", ",", 
    RowBox[{"1", "->", 
     SuperscriptBox["\[ExponentialE]", "%"]}]}], "]"}], 
  RowBox[{"(*", " ", 
   RowBox[{"Eq", ".", " ", 
    RowBox[{"(", 
     RowBox[{"22", "c"}], ")"}]}], " ", "*)"}]}]}], "Input",
 CellChangeTimes->{{3.8495999558236375`*^9, 3.849599976491887*^9}, {
   3.8496000197973723`*^9, 3.8496000214250975`*^9}, 3.849600054561646*^9, {
   3.849600084873041*^9, 3.849600088028186*^9}, {3.84980342200218*^9, 
   3.849803433117129*^9}, {3.8498043954472637`*^9, 3.8498043956771793`*^9}, {
   3.855896486525068*^9, 3.8558964869577503`*^9}, {3.859277521294362*^9, 
   3.8592775501715384`*^9}, {3.8598761632695475`*^9, 3.8598761937882824`*^9}, 
   3.860917731074278*^9, {3.863432634223919*^9, 3.8634327271641846`*^9}, {
   3.8634327650679007`*^9, 3.863432795876657*^9}, {3.8634372186826935`*^9, 
   3.863437224357317*^9}, {3.8634397119942656`*^9, 3.8634397180633388`*^9}, {
   3.8637707774260693`*^9, 3.8637708287577205`*^9}, {3.866086082687007*^9, 
   3.8660861003968525`*^9}, 3.8726673341478505`*^9, {3.8726674773895807`*^9, 
   3.8726674794955406`*^9}, {3.8726705975877295`*^9, 
   3.8726705999965463`*^9}, {3.8726706691076207`*^9, 
   3.8726706917833986`*^9}, {3.8726810899834595`*^9, 3.872681090330825*^9}, {
   3.874669353276681*^9, 3.874669354785902*^9}, 
   3.8747403891840725`*^9},ExpressionUUID->"8761ac52-f640-4db5-8365-\
2e7020f3142f"],

Cell[BoxData["0"], "Output",
 CellChangeTimes->{3.872670644749298*^9, 3.874669369870847*^9, 
  3.874742773194312*^9, 
  3.8794124571518173`*^9},ExpressionUUID->"051ca433-4dcc-4abf-b4b2-\
5f8078c8eb0d"],

Cell[BoxData[
 RowBox[{
  OverscriptBox[
   SubscriptBox["\[Psi]", "h1"], "~"], "\[Equal]", 
  RowBox[{
   RowBox[{"R", "[", 
    RowBox[{
     RowBox[{"p", "-", "q0", "+", "qtA"}], ",", "tM"}], "]"}], " ", 
   RowBox[{"T", "[", 
    RowBox[{
     RowBox[{
      RowBox[{"-", "p"}], "+", "p\[Theta]", "-", "qtA"}], ",", "tA"}], "]"}], 
   " ", 
   RowBox[{"T", "[", 
    RowBox[{
     RowBox[{"p", "-", "q0", "+", "qtA"}], ",", "tS"}], "]"}], " ", 
   RowBox[{
    OverscriptBox[
     SubscriptBox["\[Psi]", "in"], "~"], "[", 
    RowBox[{"p", "-", "q0", "+", "qtA"}], "]"}]}]}]], "Output",
 CellChangeTimes->{3.872670644749298*^9, 3.874669369870847*^9, 
  3.874742773194312*^9, 
  3.8794124571578035`*^9},ExpressionUUID->"f6501abe-61fc-4e63-b3f2-\
3f8e79169fea"]
}, Open  ]],

Cell[CellGroupData[{

Cell[BoxData[{
 RowBox[{
  RowBox[{
   RowBox[{
    RowBox[{"arm2h", "/.", 
     RowBox[{"p1", "->", 
      RowBox[{"p", "+", "q0", "+", "qtA"}]}]}], "/.", 
    RowBox[{
     RowBox[{"DiracDelta", "[", "0", "]"}], "->", "1"}]}], ";"}], 
  RowBox[{"(*", " ", 
   RowBox[{"integration", " ", "over", " ", "p1"}], " ", 
   "*)"}]}], "\[IndentingNewLine]", 
 RowBox[{
  RowBox[{"tmp", "=", 
   RowBox[{"ExpandAll", "[", 
    RowBox[{"%", " ", 
     SuperscriptBox["\[ExponentialE]", 
      RowBox[{"\[ImaginaryI]", " ", "p", " ", 
       RowBox[{"(", 
        RowBox[{
         RowBox[{"-", "zS"}], "+", "zD"}], ")"}], " ", 
       RowBox[{"Tan", "[", "\[CapitalTheta]B", "]"}]}]], 
     SuperscriptBox["\[ExponentialE]", 
      RowBox[{
       RowBox[{"\[ImaginaryI]", " ", "s", " ", "\[CapitalDelta]g"}], "+", 
       RowBox[{"\[ImaginaryI]", " ", "h0", " ", "\[CapitalDelta]u"}]}]], 
     SuperscriptBox["\[ExponentialE]", 
      RowBox[{"\[ImaginaryI]", " ", 
       RowBox[{"(", 
        RowBox[{"q0", "-", "qtA"}], ")"}], " ", "zS", " ", 
       RowBox[{"Tan", "[", "\[CapitalTheta]B", "]"}]}]], 
     SuperscriptBox["\[ExponentialE]", 
      FractionBox[
       RowBox[{"\[ImaginaryI]", " ", "p", " ", 
        RowBox[{"(", 
         RowBox[{"q0", "-", "qtA"}], ")"}], " ", "zB"}], "Kz"]]}], "]"}]}], 
  ";"}], "\[IndentingNewLine]", 
 RowBox[{
  RowBox[{
   RowBox[{"Collect", "[", 
    RowBox[{
     RowBox[{"Part", "[", 
      RowBox[{"tmp", ",", "1", ",", "2"}], "]"}], ",", 
     RowBox[{"{", 
      RowBox[{"p", ",", "s", ",", "h0"}], "}"}], ",", "Simplify"}], "]"}], "//.", 
   RowBox[{"{", "\[VeryThinSpace]", 
    RowBox[{
     RowBox[{
      RowBox[{"zA", "-", "zM"}], "\[Rule]", "0"}], ",", 
     RowBox[{
      SuperscriptBox["p", "2"], " ", "->", "0"}], ",", 
     RowBox[{
      SuperscriptBox[
       RowBox[{"(", 
        RowBox[{"q0", "+", "qtA"}], ")"}], "2"], "->", "0"}], ",", 
     RowBox[{
      RowBox[{"zA", "+", "zM", "+", "zS"}], "->", "zB"}]}], "}"}]}], 
  ";"}], "\[IndentingNewLine]", 
 RowBox[{"%", "/.", 
  RowBox[{"{", 
   RowBox[{
    RowBox[{
     RowBox[{"\[CapitalDelta]g", "-", 
      OverscriptBox["g", "_"]}], "->", 
     RowBox[{"-", "g0"}]}], ",", 
    RowBox[{
     RowBox[{"\[CapitalDelta]u", "-", 
      OverscriptBox["u", "_"]}], "->", 
     RowBox[{"-", "u0"}]}], ",", 
    RowBox[{
     FractionBox[
      RowBox[{"2", " ", "\[ImaginaryI]", " ", "p", " ", "q0", " ", "zB"}], 
      "Kz"], "->", 
     RowBox[{"\[ImaginaryI]", " ", "p", " ", "xS"}]}]}], 
   "}"}]}], "\[IndentingNewLine]", 
 RowBox[{
  OverscriptBox[
   SubscriptBox["\[Psi]", "h2"], "~"], "==", 
  RowBox[{"Simplify", "[", 
   RowBox[{"ReplacePart", "[", 
    RowBox[{"tmp", ",", 
     RowBox[{"1", "->", 
      SuperscriptBox["\[ExponentialE]", "%"]}]}], "]"}], "]"}], 
  RowBox[{"(*", " ", 
   RowBox[{"Eq", ".", " ", 
    RowBox[{"(", 
     RowBox[{"22", "d"}], ")"}]}], " ", "*)"}]}]}], "Input",
 CellChangeTimes->{{3.8495999558236375`*^9, 3.849599976491887*^9}, {
   3.8496000197973723`*^9, 3.8496000214250975`*^9}, 3.849600054561646*^9, {
   3.849600084873041*^9, 3.849600088028186*^9}, {3.84980342200218*^9, 
   3.849803433117129*^9}, 3.849803750864499*^9, 3.8498037965885687`*^9, {
   3.8498038341687393`*^9, 3.849803866476491*^9}, 3.849803905245584*^9, {
   3.8498043579219027`*^9, 3.8498044363761253`*^9}, {3.855896514334885*^9, 
   3.855896525872857*^9}, {3.8592775984127493`*^9, 3.859277637360298*^9}, {
   3.8598761683755765`*^9, 3.8598761688563023`*^9}, 3.8598762020581846`*^9, 
   3.86091773748496*^9, {3.8634328678095226`*^9, 3.863432924954914*^9}, 
   3.8634372389789743`*^9, 3.8634392371765127`*^9, {3.8634397211314783`*^9, 
   3.8634397248861804`*^9}, {3.863770837964329*^9, 3.86377086872685*^9}, 
   3.8638563480217185`*^9, 3.8638563780265884`*^9, 3.863856432853861*^9, {
   3.8660861076209445`*^9, 3.8660861383307676`*^9}, {3.8660899555715733`*^9, 
   3.866089976349961*^9}, 3.872667335652631*^9, {3.87266748318128*^9, 
   3.872667484054433*^9}, {3.8726706016562057`*^9, 3.872670604113682*^9}, {
   3.8726706572374268`*^9, 3.872670663776929*^9}, {3.872681086533353*^9, 
   3.872681087079587*^9}, {3.8746693583167515`*^9, 3.8746693905598044`*^9}, 
   3.874740393269313*^9, {3.874742791946099*^9, 
   3.874742800686819*^9}},ExpressionUUID->"253a4936-5663-4290-b41c-\
616d30442476"],

Cell[BoxData[
 RowBox[{
  RowBox[{
   RowBox[{"-", "\[ImaginaryI]"}], " ", "g0", " ", "s"}], "-", 
  RowBox[{"\[ImaginaryI]", " ", "h0", " ", "u0"}], "+", 
  RowBox[{"\[ImaginaryI]", " ", "p", " ", "xS"}], "+", 
  RowBox[{"2", " ", "\[ImaginaryI]", " ", "q0", " ", "zS", " ", 
   RowBox[{"Tan", "[", "\[CapitalTheta]B", "]"}]}]}]], "Output",
 CellChangeTimes->{
  3.872670647930653*^9, 3.874669392707411*^9, {3.874742775820695*^9, 
   3.8747428013162518`*^9}, 
   3.879412461126505*^9},ExpressionUUID->"0d60c4bc-2cb2-4cca-8328-\
a1a83022992b"],

Cell[BoxData[
 RowBox[{
  OverscriptBox[
   SubscriptBox["\[Psi]", "h2"], "~"], "\[Equal]", 
  RowBox[{
   SuperscriptBox["\[ExponentialE]", 
    RowBox[{
     RowBox[{"-", "\[ImaginaryI]"}], " ", 
     RowBox[{"(", 
      RowBox[{
       RowBox[{"g0", " ", "s"}], "+", 
       RowBox[{"h0", " ", "u0"}], "-", 
       RowBox[{"p", " ", "xS"}], "-", 
       RowBox[{"2", " ", "q0", " ", "zS", " ", 
        RowBox[{"Tan", "[", "\[CapitalTheta]B", "]"}]}]}], ")"}]}]], " ", 
   RowBox[{"R", "[", 
    RowBox[{
     RowBox[{"p", "-", "p\[Theta]", "+", "qtA"}], ",", "tA"}], "]"}], " ", 
   RowBox[{"R", "[", 
    RowBox[{
     RowBox[{"p", "+", "q0", "+", "qtA"}], ",", "tM"}], "]"}], " ", 
   RowBox[{"R", "[", 
    RowBox[{
     RowBox[{"p", "+", "q0", "+", "qtA"}], ",", "tS"}], "]"}], " ", 
   RowBox[{
    OverscriptBox[
     SubscriptBox["\[Psi]", "in"], "~"], "[", 
    RowBox[{"p", "+", "q0", "+", "qtA"}], "]"}]}]}]], "Output",
 CellChangeTimes->{
  3.872670647930653*^9, 3.874669392707411*^9, {3.874742775820695*^9, 
   3.8747428013162518`*^9}, 
   3.8794124612671285`*^9},ExpressionUUID->"ce594f59-91a6-4db2-9937-\
53a4e169168a"]
}, Open  ]]
}, Closed]]
}, Open  ]]
}, Open  ]]
},
WindowSize->{1152., 585.6},
WindowMargins->{{
  Automatic, -5.399999999999864}, {-5.399999999999977, Automatic}},
FrontEndVersion->"13.1 for Microsoft Windows (64-bit) (August 22, 2022)",
StyleDefinitions->"Default.nb",
ExpressionUUID->"a0a5f0a1-f447-4a2a-b202-5a9c1f9f025d"
]
(* End of Notebook Content *)

(* Internal cache information *)
(*CellTagsOutline
CellTagsIndex->{}
*)
(*CellTagsIndex
CellTagsIndex->{}
*)
(*NotebookFileOutline
Notebook[{
Cell[CellGroupData[{
Cell[580, 22, 638, 11, 106, "Title",ExpressionUUID->"362c7206-1bd7-4d4c-9fa2-196ac1ff333a"],
Cell[1221, 35, 788, 22, 45, "Subtitle",ExpressionUUID->"f138aed2-2f1c-40c2-af94-686e7a3b1b69"],
Cell[2012, 59, 372, 8, 53, "Subsubtitle",ExpressionUUID->"db8f9a00-d209-403a-a154-e714a153429a"],
Cell[CellGroupData[{
Cell[2409, 71, 709, 10, 71, "Section",ExpressionUUID->"6363fe3e-f121-4b4d-92ba-98be7d45dfda"],
Cell[CellGroupData[{
Cell[3143, 85, 5731, 122, 143, "Input",ExpressionUUID->"1c25160e-5969-440a-8ea2-7dde72276ef0"],
Cell[8877, 209, 1182, 20, 32, "Output",ExpressionUUID->"79a69d27-863f-4a86-8ec1-728550e1a2c9"],
Cell[10062, 231, 1156, 19, 32, "Output",ExpressionUUID->"733539e6-7698-489c-88d2-9ba20b0266c4"],
Cell[11221, 252, 1329, 25, 32, "Output",ExpressionUUID->"77207543-c7f9-4729-9435-f6a5ed5aae2b"]
}, Open  ]]
}, Closed]],
Cell[CellGroupData[{
Cell[12599, 283, 716, 10, 57, "Section",ExpressionUUID->"e034f72e-bc70-400f-baaf-35f6012da780"],
Cell[CellGroupData[{
Cell[13340, 297, 944, 13, 61, "Subsubsection",ExpressionUUID->"5ce58212-1b80-4f02-b8b5-d216262d1df6"],
Cell[CellGroupData[{
Cell[14309, 314, 11572, 319, 541, "Input",ExpressionUUID->"cda5d362-b967-41c6-a567-8ffbb6c2b665"],
Cell[25884, 635, 318, 6, 22, "Print",ExpressionUUID->"6f6f9fba-9145-46c8-9675-aa3c7f7f8b5e"],
Cell[26205, 643, 1737, 41, 33, "Output",ExpressionUUID->"fb3e741b-d6ef-4946-b422-45a848fabb69"],
Cell[27945, 686, 1759, 42, 33, "Output",ExpressionUUID->"da2e0057-a9d7-4f27-97ed-220cd5debd3f"],
Cell[29707, 730, 320, 6, 22, "Print",ExpressionUUID->"5f92efbf-3c23-4a1c-a0ab-0be35595d683"],
Cell[30030, 738, 1542, 36, 32, "Output",ExpressionUUID->"57330c59-2a42-4656-b7e1-b9509ff7c23d"],
Cell[31575, 776, 1544, 36, 32, "Output",ExpressionUUID->"5fb5a0ce-398d-47b1-984d-26ed45d261b5"],
Cell[33122, 814, 320, 6, 22, "Print",ExpressionUUID->"c019b174-307f-4f91-ae71-2082488086a6"],
Cell[33445, 822, 1462, 33, 33, "Output",ExpressionUUID->"96a44c52-741f-4854-b51e-9c080fb4ebc8"],
Cell[34910, 857, 1462, 33, 33, "Output",ExpressionUUID->"3eae7154-676f-4847-bcef-4fc3ec70ff29"],
Cell[36375, 892, 320, 6, 22, "Print",ExpressionUUID->"bd030285-30a0-4da4-8bdf-12445a7de062"],
Cell[36698, 900, 1526, 35, 54, "Output",ExpressionUUID->"0a086a55-79aa-463f-a067-fb2f78cf9cb5"],
Cell[38227, 937, 1526, 35, 54, "Output",ExpressionUUID->"0f30a322-3ff5-4beb-a80b-66c29e83a30d"]
}, Open  ]]
}, Closed]],
Cell[CellGroupData[{
Cell[39802, 978, 1046, 16, 53, "Subsubsection",ExpressionUUID->"62140d4f-76a8-45cc-b750-67c2b6e4aaa9"],
Cell[CellGroupData[{
Cell[40873, 998, 3990, 84, 200, "Input",ExpressionUUID->"751ee215-3ca9-4f04-b48e-0610fa6e6dd4"],
Cell[44866, 1084, 954, 26, 38, "Print",ExpressionUUID->"92121e9b-4729-49ec-9f07-9be27fc7cc75"],
Cell[45823, 1112, 4457, 105, 92, "Output",ExpressionUUID->"940ce1d8-06b5-4dd1-8ae1-901496db771d"]
}, Open  ]]
}, Closed]],
Cell[CellGroupData[{
Cell[50329, 1223, 893, 12, 53, "Subsubsection",ExpressionUUID->"759c0803-8d13-4141-9370-a311f2f23d6d"],
Cell[CellGroupData[{
Cell[51247, 1239, 8407, 209, 420, "Input",ExpressionUUID->"71e464fe-9ebb-48e8-af1f-b2912df94201"],
Cell[59657, 1450, 2495, 46, 48, "Output",ExpressionUUID->"f06238b6-7db3-4c9f-84d2-018f1bb36895"],
Cell[62155, 1498, 2025, 32, 32, "Output",ExpressionUUID->"c1436ea7-c5be-491e-83ab-fc1698b30448"],
Cell[64183, 1532, 2019, 32, 32, "Output",ExpressionUUID->"37a611d4-b35a-4ce4-b44e-e44447ea42e2"],
Cell[66205, 1566, 2190, 36, 48, "Output",ExpressionUUID->"0d7f3dcd-2857-466b-bfad-a1755697a912"],
Cell[68398, 1604, 2148, 36, 48, "Output",ExpressionUUID->"b13c1f02-3ef0-461b-a4a3-73a3df048a4c"],
Cell[70549, 1642, 1602, 35, 30, "Print",ExpressionUUID->"5ea96030-a1c8-41d9-abf5-e020af519c73"]
}, Open  ]]
}, Closed]],
Cell[CellGroupData[{
Cell[72200, 1683, 962, 13, 53, "Subsubsection",ExpressionUUID->"291312a0-bf66-44d0-ac1e-b9374e3bb42c"],
Cell[CellGroupData[{
Cell[73187, 1700, 3489, 109, 238, "Input",ExpressionUUID->"9d497a30-c024-47b4-9a93-fcfb093fbd25"],
Cell[76679, 1811, 157, 3, 32, "Output",ExpressionUUID->"606860fc-383e-4ebe-94ac-68e096fbe492"],
Cell[76839, 1816, 157, 3, 32, "Output",ExpressionUUID->"24240d43-1608-4713-b27a-a64181f1792a"]
}, Open  ]]
}, Closed]],
Cell[CellGroupData[{
Cell[77045, 1825, 288, 4, 53, "Subsubsection",ExpressionUUID->"4353ca2b-226b-4aab-a69a-19d2f225f96a"],
Cell[CellGroupData[{
Cell[77358, 1833, 6566, 183, 264, "Input",ExpressionUUID->"e7af5628-82a9-42b9-a814-f115c65132fb"],
Cell[83927, 2018, 1484, 34, 39, "Output",ExpressionUUID->"80d8ae72-bfa3-4c0c-a26d-738e1b3626d0"],
Cell[85414, 2054, 1487, 34, 39, "Output",ExpressionUUID->"6a1af22a-a9b1-481b-becd-fc50cab9c921"],
Cell[86904, 2090, 1493, 35, 39, "Output",ExpressionUUID->"88dbc003-bef7-4388-a8da-40766143984f"],
Cell[88400, 2127, 1495, 35, 39, "Output",ExpressionUUID->"9fccace7-c1c4-4642-a852-8ea6b421428e"]
}, Open  ]]
}, Closed]],
Cell[CellGroupData[{
Cell[89944, 2168, 309, 6, 53, "Subsubsection",ExpressionUUID->"248961d3-14dc-4dc3-a52f-0a71c30961c3"],
Cell[CellGroupData[{
Cell[90278, 2178, 9481, 229, 403, "Input",ExpressionUUID->"0b0c4daa-d0ce-4c3b-b319-634b573594de"],
Cell[99762, 2409, 5136, 121, 46, "Print",ExpressionUUID->"fa19221c-1f24-41b2-a4af-91dca8ed8b78"]
}, Open  ]]
}, Closed]]
}, Open  ]],
Cell[CellGroupData[{
Cell[104959, 2537, 742, 10, 71, "Section",ExpressionUUID->"cf9b5167-5bd3-4173-8279-34ffdb380b98"],
Cell[CellGroupData[{
Cell[105726, 2551, 4205, 85, 108, "Input",ExpressionUUID->"69ecd1f6-2552-4d86-b46b-715af3e2b5c4"],
Cell[109934, 2638, 1651, 45, 62, "Print",ExpressionUUID->"de7c1327-b036-4915-8096-1e9bed14710d"],
Cell[111588, 2685, 1722, 42, 76, "Output",ExpressionUUID->"05fb012c-1ca4-43b2-b9d5-22cfbf567e86"]
}, Open  ]]
}, Closed]],
Cell[CellGroupData[{
Cell[113359, 2733, 742, 10, 57, "Section",ExpressionUUID->"af0e8e29-e29a-4e54-b229-5bd7cd51118f"],
Cell[CellGroupData[{
Cell[114126, 2747, 7977, 174, 210, "Input",ExpressionUUID->"d14fbc77-7a64-4e7d-82d7-072c8e4c80a9"],
Cell[122106, 2923, 4385, 111, 151, "Output",ExpressionUUID->"9db280bd-d73e-4519-83a9-4b9f5683e1b7"]
}, Open  ]],
Cell[CellGroupData[{
Cell[126528, 3039, 3599, 102, 148, "Input",ExpressionUUID->"a2c2bcee-2c43-4c57-ae3f-4dbc89a2d41f"],
Cell[130130, 3143, 1157, 29, 34, "Output",ExpressionUUID->"e89d8d26-00f2-4c7f-b498-6a9b9b5a0b3d"],
Cell[131290, 3174, 982, 24, 33, "Output",ExpressionUUID->"3dc0c5db-ff13-4751-8f3a-6df763edb0e8"]
}, Open  ]],
Cell[CellGroupData[{
Cell[132309, 3203, 3710, 109, 148, "Input",ExpressionUUID->"b55307fd-a58b-46a5-93ea-b38f20dbe583"],
Cell[136022, 3314, 1079, 28, 34, "Output",ExpressionUUID->"441e7c05-a8e8-48e1-924f-30f48fed5e06"],
Cell[137104, 3344, 924, 25, 33, "Output",ExpressionUUID->"b920534f-190f-4192-9a6a-8136b714630f"]
}, Open  ]]
}, Closed]],
Cell[CellGroupData[{
Cell[138077, 3375, 724, 10, 57, "Section",ExpressionUUID->"86aa53c3-ee9b-4a9b-b8da-99787c3df9e8"],
Cell[CellGroupData[{
Cell[138826, 3389, 812, 11, 61, "Subsubsection",ExpressionUUID->"67e0a4e4-df12-4dbd-a1c3-63739d40e179"],
Cell[139641, 3402, 8958, 213, 276, "Input",ExpressionUUID->"5e079c60-f4b7-46fc-9b20-a0c561576f7d"]
}, Closed]],
Cell[CellGroupData[{
Cell[148636, 3620, 765, 11, 53, "Subsubsection",ExpressionUUID->"5fd49c72-02bc-4e6d-83ff-d37dcf877d48"],
Cell[CellGroupData[{
Cell[149426, 3635, 3086, 83, 189, "Input",ExpressionUUID->"c0eed802-8e0b-47c8-ab24-7ae67e63089b"],
Cell[152515, 3720, 1749, 44, 47, "Output",ExpressionUUID->"72d6d509-d409-4e72-87ec-ed5011f45b30"],
Cell[154267, 3766, 1767, 45, 47, "Output",ExpressionUUID->"54f4fa0f-28a9-4d2a-bdde-8aa40abc450a"],
Cell[156037, 3813, 1804, 48, 47, "Output",ExpressionUUID->"d232c905-9d92-47cc-b77a-2b9ae5ca7de3"],
Cell[157844, 3863, 1804, 48, 47, "Output",ExpressionUUID->"bee29bb4-d14d-4f2e-a6bd-2a57a2849ffa"]
}, Open  ]],
Cell[CellGroupData[{
Cell[159685, 3916, 6405, 136, 145, "Input",ExpressionUUID->"84c53a9f-a96e-4318-8151-421478dd882e"],
Cell[166093, 4054, 872, 15, 32, "Output",ExpressionUUID->"4105025d-4e2c-432f-b120-3a63afaf27f0"],
Cell[166968, 4071, 1384, 33, 33, "Output",ExpressionUUID->"929289ff-7c82-4f82-a63b-86b2abd0c424"]
}, Open  ]],
Cell[CellGroupData[{
Cell[168389, 4109, 4528, 100, 107, "Input",ExpressionUUID->"170bdda1-6350-4713-9f91-2c670dc6442e"],
Cell[172920, 4211, 351, 6, 32, "Output",ExpressionUUID->"3742160f-6164-4540-8e7f-858a07abd7f0"],
Cell[173274, 4219, 809, 21, 33, "Output",ExpressionUUID->"d60cc35b-a92c-4ab7-b2d0-c6dd6b7d8977"]
}, Open  ]],
Cell[CellGroupData[{
Cell[174120, 4245, 3694, 89, 107, "Input",ExpressionUUID->"882fed1b-ad5a-4ac0-adb5-e92b396a1517"],
Cell[177817, 4336, 298, 5, 32, "Output",ExpressionUUID->"b4df73ed-c068-4e6b-9de8-de1bcbe6a962"],
Cell[178118, 4343, 775, 21, 33, "Output",ExpressionUUID->"dbb678ef-2e28-447e-9126-3f9fc8328f65"]
}, Open  ]],
Cell[CellGroupData[{
Cell[178930, 4369, 4307, 107, 145, "Input",ExpressionUUID->"1abcd906-d137-4bb8-a7a8-c9cddac029b1"],
Cell[183240, 4478, 590, 12, 32, "Output",ExpressionUUID->"59bfd5f8-cdf1-4d69-b27d-ed5793df665a"],
Cell[183833, 4492, 1102, 30, 33, "Output",ExpressionUUID->"23947e42-f1a9-4c94-bb89-2e8c7966fe29"]
}, Open  ]]
}, Closed]],
Cell[CellGroupData[{
Cell[184984, 4528, 709, 10, 53, "Subsubsection",ExpressionUUID->"cc341f93-8442-4485-a849-11f14b8b1040"],
Cell[CellGroupData[{
Cell[185718, 4542, 3088, 83, 189, "Input",ExpressionUUID->"7bd5f57c-19c9-4e21-bd69-d427b47abf73"],
Cell[188809, 4627, 1896, 50, 47, "Output",ExpressionUUID->"a5518428-10df-46a0-85de-119c8b07c768"],
Cell[190708, 4679, 1961, 54, 47, "Output",ExpressionUUID->"b155aa63-4d4d-4a5d-9cc8-2d802ff0c899"],
Cell[192672, 4735, 1975, 54, 47, "Output",ExpressionUUID->"e8ec2b2a-a378-49d6-8309-5205b525fecb"],
Cell[194650, 4791, 1890, 51, 47, "Output",ExpressionUUID->"c339ee1e-a2f7-4f8d-b4b3-49ca7f72f616"]
}, Open  ]],
Cell[CellGroupData[{
Cell[196577, 4847, 6641, 141, 147, "Input",ExpressionUUID->"08d610ef-90fb-4d75-96d2-c03203888d67"],
Cell[203221, 4990, 640, 13, 32, "Output",ExpressionUUID->"92b80826-1fb5-4c43-8557-c9123b9a7f96"],
Cell[203864, 5005, 1186, 32, 34, "Output",ExpressionUUID->"3a53ec4c-4344-4fc8-8ce3-926e42b90429"]
}, Open  ]],
Cell[CellGroupData[{
Cell[205087, 5042, 4626, 103, 107, "Input",ExpressionUUID->"b60eab7e-d3d5-49bf-841d-302da64bdf51"],
Cell[209716, 5147, 205, 4, 32, "Output",ExpressionUUID->"e7f946a3-4c33-4f99-89f8-3bc9dae0d745"],
Cell[209924, 5153, 702, 20, 33, "Output",ExpressionUUID->"64853a17-9397-47ec-b98e-cfd69c32266a"]
}, Open  ]],
Cell[CellGroupData[{
Cell[210663, 5178, 4331, 100, 107, "Input",ExpressionUUID->"80852c73-90e3-4872-b6a2-9c54d072f318"],
Cell[214997, 5280, 207, 4, 32, "Output",ExpressionUUID->"0ffb5542-e3d5-47d9-8469-eafc757a96fc"],
Cell[215207, 5286, 723, 21, 33, "Output",ExpressionUUID->"50b6cd61-89d2-498f-85e7-d7d02413f509"]
}, Open  ]],
Cell[CellGroupData[{
Cell[215967, 5312, 4804, 117, 147, "Input",ExpressionUUID->"aef78838-5e86-45fd-b852-002f9ca05878"],
Cell[220774, 5431, 636, 14, 32, "Output",ExpressionUUID->"41ec88e8-c784-4c92-b9d8-6680f508882d"],
Cell[221413, 5447, 1184, 33, 34, "Output",ExpressionUUID->"d15bec5c-0af9-4ae2-98cd-4628ea04be88"]
}, Open  ]]
}, Closed]],
Cell[CellGroupData[{
Cell[222646, 5486, 717, 10, 53, "Subsubsection",ExpressionUUID->"508dc50a-f5a8-4e3a-ac3c-e2bd7b3dd7ee"],
Cell[CellGroupData[{
Cell[223388, 5500, 2946, 81, 189, "Input",ExpressionUUID->"cca88121-3aec-4453-bce1-cafc22613d54"],
Cell[226337, 5583, 1609, 47, 47, "Output",ExpressionUUID->"3f51d90f-78cb-4e8c-a46f-6480bb9fa3f3"],
Cell[227949, 5632, 1610, 47, 47, "Output",ExpressionUUID->"12bedf46-4233-40d9-8600-cbb19451e431"],
Cell[229562, 5681, 1466, 39, 47, "Output",ExpressionUUID->"79bf8e5c-8f87-4efd-8db9-4a03238eb718"],
Cell[231031, 5722, 1580, 45, 47, "Output",ExpressionUUID->"512b718f-51fd-49d4-9ffe-f24afaa58e0f"]
}, Open  ]],
Cell[CellGroupData[{
Cell[232648, 5772, 5897, 132, 145, "Input",ExpressionUUID->"47eac074-d7b8-41d4-ba96-84f116b7cc2d"],
Cell[238548, 5906, 521, 10, 32, "Output",ExpressionUUID->"0804f3cb-11c5-4f43-8c55-424e63dfcbc2"],
Cell[239072, 5918, 1113, 30, 33, "Output",ExpressionUUID->"58860d24-2414-4415-93de-b2fa9319b3c4"]
}, Open  ]],
Cell[CellGroupData[{
Cell[240222, 5953, 4407, 100, 107, "Input",ExpressionUUID->"c3479803-333a-4d4a-ba96-22eb796da9ae"],
Cell[244632, 6055, 202, 4, 32, "Output",ExpressionUUID->"7c810563-0f48-48b3-a139-347072119f4f"],
Cell[244837, 6061, 738, 21, 33, "Output",ExpressionUUID->"8162cca3-6556-4776-abf9-4ba8ee5f2bff"]
}, Open  ]],
Cell[CellGroupData[{
Cell[245612, 6087, 3470, 84, 107, "Input",ExpressionUUID->"8761ac52-f640-4db5-8365-2e7020f3142f"],
Cell[249085, 6173, 201, 4, 32, "Output",ExpressionUUID->"051ca433-4dcc-4abf-b4b2-5f8078c8eb0d"],
Cell[249289, 6179, 763, 23, 33, "Output",ExpressionUUID->"f6501abe-61fc-4e63-b3f2-3f8e79169fea"]
}, Open  ]],
Cell[CellGroupData[{
Cell[250089, 6207, 4317, 106, 145, "Input",ExpressionUUID->"253a4936-5663-4290-b41c-616d30442476"],
Cell[254409, 6315, 543, 12, 32, "Output",ExpressionUUID->"0d60c4bc-2cb2-4cca-8328-a1a83022992b"],
Cell[254955, 6329, 1137, 32, 33, "Output",ExpressionUUID->"ce594f59-91a6-4db2-9937-53a4e169168a"]
}, Open  ]]
}, Closed]]
}, Open  ]]
}, Open  ]]
}
]
*)
